# Supplementary material for: (N 1 E,N 2 E)-N 1,N 2-Bis(4-hex­yloxy-3-methoxy­benzyl­idene)ethane-1,2-diamine
Source: Acta Crystallogr Sect E Struct Rep Online. 2010 May 19;66(Pt 6):o1377. doi: 10.1107/S1600536810017125 (PMC2979600; doi:10.1107/S1600536810017125)
Supplement: Supplementary file 2 [file e-66-o1377-Isup2.hkl]

# 
# h,k,l, Fc-squared, Fo-squared, sigma(Fo-squared) and status flag 
# 
data_I
_shelx_title ' new in P-1' 
_shelx_refln_list_code          4 
_shelx_F_calc_maximum      152.73 
_exptl_crystal_F_000       270.00 
_reflns_d_resolution_high  0.7491 
 
loop_ 
 _symmetry_equiv_pos_as_xyz 
 'x, y, z' 
 '-x, -y, -z' 
 
_cell_length_a     5.3025 
_cell_length_b    10.3777 
_cell_length_c    13.0463 
_cell_angle_alpha  84.667 
_cell_angle_beta   84.659 
_cell_angle_gamma  89.045 
 
_shelx_F_squared_multiplier     1.000 
 
loop_ 
 _refln_index_h 
 _refln_index_k 
 _refln_index_l 
 _refln_F_squared_calc 
 _refln_F_squared_meas 
 _refln_F_squared_sigma 
 _refln_observed_status 
   1   0   0      575.52      642.44     13.23 o 
   2   0   0        2.02        2.82      0.50 o 
   3   0   0       45.98       52.14      1.23 o 
   4   0   0        3.73        3.15      0.33 o 
   5   0   0        4.64        4.62      1.14 o 
   6   0   0        0.73        1.14      0.66 o 
  -6   1   0       24.93       22.56      1.23 o 
  -5   1   0        0.06       -0.59      0.59 o 
  -4   1   0       18.40       18.63      0.93 o 
  -3   1   0      101.26      101.84      2.07 o 
  -2   1   0       51.41       47.77      1.41 o 
  -1   1   0      237.93      220.13      3.45 o 
   0   1   0     1122.15      572.59     12.11 o 
   1   1   0      414.69      425.27      3.26 o 
   2   1   0        3.15        4.31      0.28 o 
   3   1   0       30.86       34.38      0.69 o 
   4   1   0        1.49        1.77      0.30 o 
   5   1   0        0.56        0.44      0.45 o 
   6   1   0        0.46        1.33      0.80 o 
   7   1   0        7.05        7.26      2.46 o 
  -6   2   0        1.20        1.72      0.68 o 
  -5   2   0       94.86       99.28      4.12 o 
  -4   2   0       23.84       27.30      2.31 o 
  -3   2   0       75.06       72.49      2.26 o 
  -2   2   0       12.67       15.71      1.19 o 
  -1   2   0      205.52      198.48      2.63 o 
   0   2   0      335.29      336.71      5.69 o 
   1   2   0        1.19       -0.30      0.30 o 
   2   2   0       24.45       24.89      0.39 o 
   3   2   0       27.63       26.46      0.65 o 
   4   2   0       26.01       29.55      0.77 o 
   5   2   0        0.44       -0.09      0.41 o 
   6   2   0        0.06       -0.13      0.69 o 
  -6   3   0        3.73        4.74      1.55 o 
  -5   3   0      125.73      108.20      4.42 o 
  -4   3   0        5.78        5.79      0.93 o 
  -3   3   0       72.30       79.27      2.36 o 
  -2   3   0       19.51       21.67      0.58 o 
  -1   3   0        0.00       -0.23      0.23 o 
   0   3   0       75.92       67.83      1.44 o 
   1   3   0      824.55      821.37      6.03 o 
   2   3   0      436.59      437.68      3.62 o 
   3   3   0       43.56       44.12      1.14 o 
   4   3   0        4.63        3.48      0.46 o 
   5   3   0       10.02        9.85      0.83 o 
   6   3   0        0.09        0.58      1.59 o 
  -6   4   0        1.33        1.59      1.41 o 
  -5   4   0        1.55        3.45      1.31 o 
  -4   4   0        0.81       -0.95      0.95 o 
  -3   4   0       17.93       15.97      1.87 o 
  -2   4   0       72.47       82.20      1.57 o 
  -1   4   0       32.03       33.12      0.79 o 
   0   4   0      315.22      297.57      3.77 o 
   1   4   0       18.98       19.07      0.51 o 
   2   4   0     1941.20     2003.82     13.37 o 
   3   4   0        8.11        8.77      0.38 o 
   4   4   0        0.49        0.28      0.44 o 
   5   4   0        5.79        5.52      0.79 o 
   6   4   0        0.00       -0.84      0.85 o 
  -6   5   0        0.47       -1.23      1.23 o 
  -5   5   0        1.45        3.23      1.33 o 
  -3   5   0        5.19        5.20      0.53 o 
  -2   5   0        6.88        5.86      0.76 o 
  -1   5   0       18.07       19.47      0.69 o 
   0   5   0        0.62        0.15      0.21 o 
   1   5   0      234.57      239.22      3.57 o 
   2   5   0        1.48        1.31      0.30 o 
   3   5   0       39.09       38.84      1.12 o 
   4   5   0        0.15       -0.33      0.33 o 
   5   5   0        7.20        6.50      1.07 o 
   6   5   0        0.26        0.43      0.90 o 
  -6   6   0        2.98        0.87      1.53 o 
  -3   6   0     1253.96     1261.86     16.17 o 
  -2   6   0       89.39       91.33      2.68 o 
  -1   6   0        0.04       -0.26      0.33 o 
   0   6   0       41.62       43.12      1.06 o 
   1   6   0        2.72        1.93      0.33 o 
   2   6   0       21.55       23.42      0.99 o 
   3   6   0       41.43       43.92      1.46 o 
   4   6   0       13.60       13.62      0.97 o 
   5   6   0        2.73        2.06      1.25 o 
   6   6   0        4.02        4.36      1.27 o 
  -6   7   0        4.98        3.35      1.71 o 
  -4   7   0        1.47        1.47      1.01 o 
  -3   7   0      399.29      409.55      5.82 o 
  -2   7   0       11.87        9.29      0.72 o 
  -1   7   0       22.46       20.97      0.97 o 
   0   7   0        4.09        5.06      0.80 o 
   1   7   0        7.14        6.76      0.49 o 
   2   7   0        0.98        0.84      0.34 o 
   3   7   0        2.82        2.99      0.35 o 
   4   7   0       23.31       23.63      2.29 o 
   5   7   0        0.09        0.07      1.01 o 
   6   7   0        0.44        1.42      1.67 o 
  -4   8   0        0.00       -0.89      1.03 o 
  -3   8   0       37.79       34.32      2.31 o 
  -2   8   0       14.42       11.41      0.96 o 
  -1   8   0        0.47       -0.46      0.46 o 
   0   8   0       13.99       13.41      0.75 o 
   1   8   0        6.66        7.49      0.63 o 
   2   8   0        0.56        0.35      0.40 o 
   3   8   0        0.58        0.93      0.32 o 
   4   8   0       11.85       12.35      2.00 o 
   5   8   0        0.41        0.33      1.12 o 
  -4   9   0        0.00       -0.79      1.19 o 
  -3   9   0        0.72        1.65      1.07 o 
  -2   9   0       40.24       39.22      3.56 o 
  -1   9   0        5.03        4.74      0.76 o 
   0   9   0        4.21        4.76      0.61 o 
   1   9   0        3.07        2.56      0.54 o 
   2   9   0        0.12       -0.27      0.50 o 
   3   9   0        0.04        0.41      0.50 o 
   4   9   0        0.14        0.59      1.55 o 
   5   9   0        3.38        4.68      1.96 o 
  -2  10   0       10.14        7.88      1.59 o 
  -1  10   0      268.93      273.86      5.88 o 
   0  10   0        7.74        9.24      1.11 o 
   1  10   0        0.01        0.26      0.76 o 
   2  10   0        1.93        2.16      0.99 o 
   3  10   0        0.05       -0.08      0.52 o 
   4  10   0        0.21       -0.50      1.71 o 
  -2  11   0       10.09        9.34      1.84 o 
  -1  11   0       30.10       28.73      2.84 o 
   0  11   0        2.69        2.84      1.74 o 
   1  11   0        0.41       -0.70      0.86 o 
   2  11   0        3.46        3.63      1.03 o 
   3  11   0        0.31       -0.58      0.59 o 
   4  11   0        0.02        1.15      2.00 o 
  -1  12   0        1.87       -1.41      1.53 o 
   0  12   0        4.47        4.06      2.04 o 
   1  12   0        3.25        3.79      2.02 o 
   2  12   0        3.91        3.67      2.66 o 
   3  12   0        1.20        1.34      0.73 o 
  -1  13   0        0.83        0.89      1.86 o 
   0  13   0       11.52       10.15      2.56 o 
   1  13   0        0.79        1.05      2.02 o 
   2  13   0        0.07       -1.18      1.64 o 
  -2 -13   1        0.08        0.35      1.21 o 
  -1 -13   1        3.11        4.28      2.24 o 
   0 -13   1        0.02       -0.22      1.92 o 
   1 -13   1        0.05       -1.29      1.74 o 
  -3 -12   1        0.90        0.88      0.76 o 
  -2 -12   1        0.59        0.03      1.05 o 
  -1 -12   1        2.23        2.10      1.88 o 
   0 -12   1       19.79       25.62      3.03 o 
   1 -12   1        1.60        4.82      1.90 o 
  -4 -11   1        0.18        1.11      2.04 o 
  -3 -11   1        0.75        0.51      0.65 o 
  -2 -11   1        3.59        2.99      1.03 o 
  -1 -11   1        1.48        2.66      1.02 o 
   0 -11   1       13.44       11.12      2.14 o 
   1 -11   1        6.87        6.88      1.86 o 
   2 -11   1        2.80        3.51      1.53 o 
  -4 -10   1        0.04       -0.30      1.80 o 
  -3 -10   1        1.68        2.39      0.61 o 
  -2 -10   1       14.56       14.20      1.32 o 
  -1 -10   1       15.53       16.79      1.41 o 
   0 -10   1       10.85       13.43      0.91 o 
   1 -10   1       29.08       27.84      1.74 o 
   2 -10   1       13.12       13.23      1.30 o 
   3 -10   1        1.96        1.43      1.29 o 
  -5  -9   1        0.92        0.36      1.98 o 
  -4  -9   1        0.98        4.26      1.84 o 
  -3  -9   1        0.00        0.62      0.49 o 
  -2  -9   1        0.72        0.40      0.58 o 
  -1  -9   1       46.07       39.88      1.32 o 
   0  -9   1        0.45        0.09      0.58 o 
   1  -9   1       27.52       26.72      1.30 o 
   2  -9   1        7.48        5.64      0.97 o 
   3  -9   1       17.63       16.99      1.90 o 
  -5  -8   1        1.60        1.02      1.16 o 
  -4  -8   1        0.10       -0.11      0.99 o 
  -3  -8   1        1.29        1.52      0.37 o 
  -2  -8   1        1.08        1.65      0.47 o 
  -1  -8   1        6.05        7.71      0.66 o 
   0  -8   1        2.25        2.46      0.48 o 
   1  -8   1        8.25        9.77      0.81 o 
   2  -8   1      582.48      588.19      7.98 o 
   3  -8   1        0.00       -0.21      0.62 o 
   4  -8   1        6.40        4.48      1.33 o 
  -6  -7   1        0.42       -0.21      1.16 o 
  -5  -7   1        1.06        0.47      1.06 o 
  -4  -7   1       28.12       29.57      1.78 o 
  -3  -7   1        0.10       -0.05      0.25 o 
  -2  -7   1        4.17        3.33      0.49 o 
  -1  -7   1        0.64        0.76      0.37 o 
   0  -7   1       25.45       28.15      0.95 o 
   1  -7   1       21.55       20.59      0.96 o 
   2  -7   1        0.20       -0.44      0.44 o 
   3  -7   1       19.72       16.15      0.92 o 
   4  -7   1        1.44        1.61      1.01 o 
   6  -7   1        0.05       -0.54      1.43 o 
  -6  -6   1        1.50        0.64      1.12 o 
  -5  -6   1        0.41       -1.38      1.38 o 
  -4  -6   1        1.68        3.26      0.76 o 
  -3  -6   1        3.40        4.13      0.45 o 
  -2  -6   1        8.87       11.37      0.63 o 
  -1  -6   1       27.96       34.02      0.98 o 
   0  -6   1      103.56      117.61      1.90 o 
   1  -6   1       68.43       72.13      1.44 o 
   2  -6   1        7.85        5.81      0.49 o 
   3  -6   1        0.48        0.08      0.48 o 
   6  -6   1        4.98        5.16      1.82 o 
  -6  -5   1        4.22        4.25      1.17 o 
  -5  -5   1        0.41       -0.47      0.89 o 
  -4  -5   1        3.98        5.59      0.68 o 
  -3  -5   1      119.80      121.95      1.70 o 
  -2  -5   1       40.79       39.75      0.73 o 
  -1  -5   1        7.47        5.58      0.43 o 
   0  -5   1       17.71       21.22      0.64 o 
   1  -5   1       42.43       51.96      1.11 o 
   2  -5   1       31.49       31.67      0.90 o 
   3  -5   1       19.48       14.22      0.73 o 
   6  -5   1        0.74       -1.11      1.11 o 
  -6  -4   1        0.03        0.09      1.52 o 
  -5  -4   1       29.28       32.00      1.72 o 
  -4  -4   1       15.43       15.40      0.78 o 
  -3  -4   1       19.70       21.98      0.72 o 
  -2  -4   1       58.35       58.06      0.96 o 
  -1  -4   1      243.81      247.15      2.47 o 
   0  -4   1       20.68       19.09      0.89 o 
   1  -4   1       58.19       63.26      1.02 o 
   2  -4   1        1.33        1.13      0.34 o 
   3  -4   1       68.05       67.04      1.12 o 
   4  -4   1     1229.99     1241.52     26.29 o 
   5  -4   1       13.42       10.73      1.65 o 
   6  -4   1        0.02        0.26      1.17 o 
  -6  -3   1        0.44       -0.72      1.10 o 
  -5  -3   1        4.76        3.67      0.71 o 
  -4  -3   1       53.37       52.30      1.63 o 
  -3  -3   1       12.56        9.05      0.46 o 
  -2  -3   1      567.93      575.57      4.12 o 
  -1  -3   1       61.28       49.94      0.83 o 
   0  -3   1      612.42      602.51      5.62 o 
   1  -3   1       33.44       34.38      0.73 o 
   2  -3   1       20.19       20.42      0.65 o 
   3  -3   1       17.29       17.73      1.19 o 
   4  -3   1        8.12        8.63      1.01 o 
   5  -3   1        0.11       -0.38      1.05 o 
   6  -3   1        0.03       -0.26      1.07 o 
  -6  -2   1        0.14        0.24      0.80 o 
  -5  -2   1        0.08        0.25      0.46 o 
  -4  -2   1       43.77       45.79      1.05 o 
  -3  -2   1        0.75        0.71      0.24 o 
  -2  -2   1       82.51       87.97      0.84 o 
  -1  -2   1     4234.44     4061.47     25.52 o 
   0  -2   1       84.89       84.05      1.02 o 
   1  -2   1      210.71      221.71      2.94 o 
   2  -2   1        0.31        0.00      0.19 o 
   3  -2   1       96.12      100.51      2.74 o 
   4  -2   1        5.28        5.83      0.75 o 
   5  -2   1        0.18        0.48      1.05 o 
  -6  -1   1        0.04       -0.77      0.77 o 
  -5  -1   1        1.35        1.06      0.46 o 
  -4  -1   1       23.63       23.58      0.75 o 
  -3  -1   1        0.71        1.30      0.43 o 
  -2  -1   1      369.53      359.97      3.19 o 
  -1  -1   1     2623.02     2613.42     17.74 o 
   0  -1   1        4.52        2.53      0.17 o 
   1  -1   1      415.48      362.79      4.52 o 
   2  -1   1        2.48        4.07      0.26 o 
   3  -1   1        8.95        9.38      0.63 o 
   4  -1   1       31.59       32.14      1.04 o 
   5  -1   1       13.68       13.43      0.73 o 
   6  -1   1       38.62       31.67      1.51 o 
  -6   0   1        0.20       -0.46      0.83 o 
  -5   0   1        5.47        6.59      0.65 o 
  -4   0   1        0.15       -0.28      0.28 o 
  -3   0   1      343.69      362.58      4.71 o 
  -2   0   1       62.05       74.74      1.54 o 
  -1   0   1      134.56      133.90      1.28 o 
   1   0   1      645.43      654.28     13.13 o 
   3   0   1        3.76        1.97      0.42 o 
   4   0   1       23.25       22.46      1.10 o 
   5   0   1       14.36       16.39      1.60 o 
  -6   1   1       15.05       12.63      1.27 o 
  -5   1   1        7.15        6.14      0.77 o 
  -4   1   1       12.78       14.22      0.92 o 
  -3   1   1       18.51       21.39      0.93 o 
  -2   1   1       63.26       54.24      0.81 o 
  -1   1   1      104.68      112.99      1.25 o 
   0   1   1      147.99      158.32      2.54 o 
   1   1   1        2.16        3.50      0.19 o 
   2   1   1       73.38       71.31      1.40 o 
   3   1   1        0.12        0.30      0.59 o 
   4   1   1        5.21        4.98      0.59 o 
   5   1   1        9.22       10.65      0.88 o 
   6   1   1        0.10        1.31      1.17 o 
   7   1   1        5.65        9.22      2.56 o 
  -6   2   1        0.01       -0.09      0.68 o 
  -5   2   1       35.31       39.26      2.66 o 
  -4   2   1       22.16       20.91      1.12 o 
  -3   2   1       14.31       15.51      0.64 o 
  -2   2   1      157.01      161.52      2.26 o 
  -1   2   1       25.93       31.56      0.61 o 
   0   2   1     1146.18     1143.39     13.22 o 
   1   2   1    23326.41    19274.51    486.64 o 
   2   2   1      159.29      185.51      1.63 o 
   3   2   1        0.09       -0.20      0.20 o 
   4   2   1       11.55       10.08      0.43 o 
   5   2   1        0.00       -0.26      0.35 o 
   6   2   1        0.54        0.36      0.74 o 
  -6   3   1        1.60        1.31      1.47 o 
  -5   3   1       63.94       63.85      3.49 o 
  -4   3   1        0.20        1.21      0.58 o 
  -3   3   1       33.25       30.76      0.80 o 
  -2   3   1      245.38      297.31      3.98 o 
  -1   3   1       62.73       58.14      0.99 o 
   0   3   1       38.85       43.52      0.72 o 
   1   3   1     3198.09     3143.59     23.39 o 
   2   3   1       72.90       60.08      0.75 o 
   3   3   1        0.31        0.60      0.30 o 
   4   3   1        0.87        0.52      0.59 o 
   5   3   1        0.79        0.78      0.87 o 
   6   3   1        0.10       -0.22      1.00 o 
  -6   4   1        0.22        0.99      1.43 o 
  -5   4   1        2.92        2.74      1.23 o 
  -4   4   1       64.02       64.83      2.18 o 
  -3   4   1       15.10       15.60      0.92 o 
  -2   4   1      123.76      120.84      2.08 o 
  -1   4   1      397.21      451.15      4.49 o 
   0   4   1       46.04       45.24      0.82 o 
   1   4   1       40.68       41.09      0.79 o 
   2   4   1       35.64       31.90      1.30 o 
   3   4   1        0.83        0.89      0.30 o 
   4   4   1        2.70        2.67      0.55 o 
   5   4   1        2.42        2.88      0.93 o 
   6   4   1        0.13       -0.37      0.81 o 
  -6   5   1        0.80        2.04      1.55 o 
  -5   5   1        6.65        4.96      1.57 o 
  -3   5   1        0.00       -0.08      0.38 o 
  -2   5   1       63.65       67.19      1.54 o 
  -1   5   1       13.87       12.71      0.51 o 
   0   5   1       61.32       52.13      1.95 o 
   1   5   1        1.73        0.40      0.26 o 
   2   5   1      344.48      335.84      3.41 o 
   3   5   1       21.17       14.48      0.57 o 
   4   5   1        1.50        0.06      0.49 o 
   5   5   1        2.31        1.43      0.69 o 
   6   5   1        1.18        1.88      0.99 o 
  -6   6   1       21.16       24.75      2.78 o 
  -5   6   1        7.70       11.36      2.00 o 
  -3   6   1       29.31       28.42      1.29 o 
  -2   6   1       20.80       18.89      0.77 o 
  -1   6   1        6.80        5.81      0.49 o 
   0   6   1        9.31       10.46      0.51 o 
   1   6   1       77.21       72.82      1.27 o 
   2   6   1       51.12       48.62      1.15 o 
   3   6   1      495.81      494.34      5.17 o 
   4   6   1        2.36        0.27      0.51 o 
   5   6   1        0.06       -0.13      0.90 o 
   6   6   1        1.29        1.82      1.10 o 
  -5   7   1        0.75        0.48      1.37 o 
  -3   7   1        4.53        4.23      0.76 o 
  -2   7   1       16.10       14.13      1.18 o 
  -1   7   1        0.03        0.28      0.41 o 
   0   7   1       17.31       14.26      0.63 o 
   1   7   1        0.16       -0.03      0.30 o 
   2   7   1       38.02       36.81      0.97 o 
   3   7   1       23.26       22.12      0.92 o 
   4   7   1        7.03        4.35      0.84 o 
   5   7   1        0.01        0.01      0.96 o 
   6   7   1        0.47       -0.52      1.12 o 
  -5   8   1        5.18        6.40      1.94 o 
  -4   8   1        0.54        1.29      1.11 o 
  -3   8   1       86.03       90.19      2.79 o 
  -2   8   1      485.08      481.84      6.82 o 
  -1   8   1       43.82       48.27      1.54 o 
   0   8   1        0.27        1.04      0.43 o 
   1   8   1        0.73        0.31      0.35 o 
   2   8   1        1.95        2.35      0.43 o 
   3   8   1        0.43        0.81      0.45 o 
   4   8   1        6.94        5.45      1.74 o 
   5   8   1        2.87        3.42      1.26 o 
  -3   9   1        3.09        1.94      1.15 o 
  -2   9   1      329.56      331.04      9.48 o 
  -1   9   1        2.38        4.40      0.73 o 
   0   9   1        4.11        3.86      0.69 o 
   1   9   1        0.66        0.44      0.40 o 
   2   9   1        0.44        0.06      0.43 o 
   3   9   1        0.03       -0.23      0.41 o 
   4   9   1        6.66        6.80      1.94 o 
   5   9   1        1.67        2.22      1.78 o 
  -2  10   1       37.53       37.86      2.03 o 
  -1  10   1       11.03       12.18      1.97 o 
   0  10   1        0.29        0.14      0.68 o 
   1  10   1        0.15        0.35      0.59 o 
   2  10   1        1.33        3.13      1.17 o 
   3  10   1        0.35        0.10      0.51 o 
   4  10   1        0.13       -1.55      1.55 o 
  -2  11   1        0.08        1.82      1.45 o 
  -1  11   1       12.55       11.98      2.28 o 
   0  11   1        4.26        3.91      1.76 o 
   1  11   1        1.47        1.46      2.78 o 
   2  11   1        0.28       -0.26      0.86 o 
   3  11   1        0.16       -0.14      0.58 o 
   4  11   1        0.11       -1.01      1.88 o 
  -1  12   1       18.81       19.19      2.68 o 
   0  12   1       61.50       66.66      4.46 o 
   1  12   1        4.51        4.38      1.66 o 
   2  12   1        0.08       -0.33      0.93 o 
   3  12   1        0.35        0.28      0.66 o 
  -1  13   1        3.49        1.76      1.84 o 
   0  13   1       25.79       29.96      3.47 o 
   1  13   1        0.17        0.71      2.02 o 
   2  13   1        0.02       -0.37      1.11 o 
  -1 -13   2        2.03        3.23      2.24 o 
   0 -13   2        0.88        0.73      1.86 o 
   1 -13   2        0.69       -1.25      1.80 o 
  -3 -12   2        0.91        1.74      0.83 o 
  -2 -12   2        0.33       -0.49      1.75 o 
  -1 -12   2        4.55        4.52      2.10 o 
   0 -12   2        1.94        4.84      2.02 o 
   1 -12   2        1.51        3.91      1.82 o 
  -4 -11   2        0.25        0.04      2.08 o 
  -3 -11   2        0.08       -0.62      0.62 o 
  -2 -11   2        5.70        5.66      1.26 o 
  -1 -11   2        0.46        0.16      0.88 o 
   0 -11   2       28.14       34.30      3.15 o 
   1 -11   2        0.04       -0.02      1.33 o 
   2 -11   2        1.59        0.75      1.39 o 
  -4 -10   2        0.48        1.88      1.88 o 
  -3 -10   2        0.57        0.81      0.59 o 
  -2 -10   2        6.01        5.02      1.07 o 
  -1 -10   2        0.83       -0.22      0.78 o 
   0 -10   2        6.27        7.28      0.78 o 
   1 -10   2       11.63       12.27      1.29 o 
   2 -10   2        7.51        8.79      1.30 o 
   3 -10   2        3.47        2.93      1.35 o 
  -5  -9   2        0.41        0.20      1.88 o 
  -4  -9   2        5.71        4.92      2.02 o 
  -3  -9   2        0.23       -0.08      0.49 o 
  -2  -9   2        3.35        3.87      1.15 o 
  -1  -9   2        3.16        4.09      0.61 o 
   0  -9   2       19.37       19.31      0.96 o 
   1  -9   2       66.97       66.92      2.43 o 
   2  -9   2        4.06        4.52      0.92 o 
   3  -9   2        2.10        2.30      1.15 o 
  -5  -8   2        0.68       -1.08      1.08 o 
  -4  -8   2        1.40        2.00      0.98 o 
  -3  -8   2        0.16       -0.53      0.67 o 
  -2  -8   2        4.85        6.47      0.65 o 
  -1  -8   2       96.90      103.40      2.06 o 
   0  -8   2       31.79       36.41      1.15 o 
   1  -8   2       21.69       23.10      1.47 o 
   2  -8   2       42.40       48.17      2.48 o 
   3  -8   2       31.07       34.53      1.60 o 
  -5  -7   2        0.84        1.02      1.11 o 
  -4  -7   2        2.12        1.89      0.98 o 
  -3  -7   2        3.72        4.30      0.38 o 
  -2  -7   2        0.06       -0.06      0.32 o 
  -1  -7   2        5.01        5.29      0.66 o 
   0  -7   2      268.37      256.41      3.46 o 
   1  -7   2        0.01        0.11      0.41 o 
   2  -7   2      193.97      200.63      3.37 o 
   3  -7   2        0.21        0.66      0.49 o 
   4  -7   2       10.83       13.03      1.41 o 
  -6  -6   2        0.87        1.15      1.27 o 
  -5  -6   2        0.60       -0.04      0.97 o 
  -4  -6   2        2.61        2.01      0.92 o 
  -3  -6   2       41.87       36.10      0.70 o 
  -2  -6   2        0.00       -0.22      0.22 o 
  -1  -6   2       10.45        9.10      0.58 o 
   0  -6   2       53.32       55.31      1.23 o 
   1  -6   2        0.01        0.05      0.29 o 
   2  -6   2       11.02       12.43      0.76 o 
   3  -6   2      511.54      530.97      6.51 o 
   4  -6   2        2.18        4.32      0.99 o 
   6  -6   2        0.00       -0.56      1.27 o 
  -6  -5   2        1.17       -0.63      1.06 o 
  -5  -5   2        0.47        0.30      0.91 o 
  -4  -5   2        4.51        5.73      0.62 o 
  -3  -5   2      112.62      123.91      2.65 o 
  -2  -5   2       19.79       12.94      0.48 o 
  -1  -5   2      103.65       95.90      1.49 o 
   0  -5   2        0.48        0.39      0.24 o 
   1  -5   2       23.33       25.54      0.86 o 
   2  -5   2       96.36      100.50      3.10 o 
   3  -5   2       44.35       44.23      1.19 o 
   6  -5   2        0.04       -0.56      1.13 o 
  -6  -4   2        2.44        1.37      1.12 o 
  -5  -4   2        3.79        3.06      0.94 o 
  -4  -4   2        0.82        1.44      0.46 o 
  -3  -4   2        0.54        0.63      0.33 o 
  -2  -4   2        5.07        4.21      0.35 o 
  -1  -4   2       68.73       72.32      0.99 o 
   0  -4   2      195.12      213.71      2.23 o 
   1  -4   2     1309.60     1557.98     17.10 o 
   2  -4   2       66.77       64.44      1.31 o 
   3  -4   2       10.83       12.85      0.61 o 
   4  -4   2        4.33        4.98      1.17 o 
   6  -4   2        0.02       -1.05      1.05 o 
  -6  -3   2        0.00        0.44      0.93 o 
  -5  -3   2       21.51       21.69      0.99 o 
  -4  -3   2        0.51        0.25      0.31 o 
  -3  -3   2       14.23       14.97      0.44 o 
  -2  -3   2      262.64      262.10      2.22 o 
  -1  -3   2      489.88      476.84      3.46 o 
   0  -3   2      109.69      117.27      1.31 o 
   1  -3   2        8.73       12.27      0.47 o 
   2  -3   2      153.88      185.47      2.64 o 
   3  -3   2        6.21        6.94      0.83 o 
   4  -3   2       10.22        8.49      0.99 o 
  -6  -2   2        0.10       -0.81      0.84 o 
  -5  -2   2        0.18        0.11      0.87 o 
  -4  -2   2       89.43       92.27      1.66 o 
  -3  -2   2       92.47       95.23      1.50 o 
  -2  -2   2        0.16       -0.07      0.14 o 
  -1  -2   2      278.47      278.80      2.26 o 
   0  -2   2      438.77      420.00      3.38 o 
   1  -2   2       88.77       90.66      1.10 o 
   2  -2   2       41.09       47.62      0.74 o 
   3  -2   2        1.44        0.95      0.46 o 
   4  -2   2       27.68       27.68      1.33 o 
   5  -2   2      522.53      497.77      8.27 o 
  -6  -1   2        0.00       -0.59      0.87 o 
  -5  -1   2        0.11        0.10      0.48 o 
  -4  -1   2       64.17       63.60      1.83 o 
  -3  -1   2      163.58      180.05      1.94 o 
  -2  -1   2      152.51      147.24      1.70 o 
  -1  -1   2     5593.35     5326.88     38.27 o 
   0  -1   2       38.70       35.39      0.41 o 
   1  -1   2      230.15      217.76      2.18 o 
   2  -1   2       10.01        8.52      0.42 o 
   3  -1   2       48.00       45.92      1.33 o 
   4  -1   2        6.37        6.98      0.97 o 
   5  -1   2       33.20       32.93      1.47 o 
  -6   0   2       12.22       10.85      1.41 o 
  -5   0   2        0.02        0.11      0.48 o 
  -4   0   2        1.57        1.51      0.43 o 
  -3   0   2      241.53      245.76      2.97 o 
  -2   0   2       15.73       12.86      0.66 o 
  -1   0   2      199.83      200.18      1.63 o 
   0   0   2     1762.35     1732.59     14.41 o 
   1   0   2      128.29      120.97      1.41 o 
   2   0   2       58.58       63.45      1.78 o 
   3   0   2       40.51       41.14      1.65 o 
   4   0   2       28.98       28.44      1.54 o 
   5   0   2        0.71        0.32      0.80 o 
  -6   1   2        0.90        0.03      1.07 o 
  -5   1   2        0.01       -0.13      0.57 o 
  -4   1   2       11.69       10.35      0.67 o 
  -3   1   2      122.46      142.32      2.28 o 
  -2   1   2       54.15       52.00      0.91 o 
  -1   1   2      932.59      917.20      7.69 o 
   0   1   2     3003.02     2860.66     26.13 o 
   1   1   2      303.96      289.61      1.95 o 
   2   1   2       44.29       34.62      0.68 o 
   3   1   2        6.60        7.10      0.48 o 
   4   1   2        9.68        9.38      0.66 o 
   5   1   2        3.98        5.16      0.67 o 
   7   1   2        4.93        8.57      2.38 o 
  -6   2   2        1.22        0.85      0.79 o 
  -5   2   2        0.02        0.04      0.62 o 
  -4   2   2       35.61       39.95      1.59 o 
  -3   2   2       12.67       15.45      0.53 o 
  -2   2   2     1787.41     1919.05     19.42 o 
  -1   2   2      179.19      193.31      2.09 o 
   0   2   2       24.06       25.87      0.67 o 
   1   2   2        0.41        0.20      0.19 o 
   2   2   2      168.50      167.13      1.79 o 
   3   2   2        1.47        0.75      0.28 o 
   4   2   2        0.10       -0.01      0.31 o 
   5   2   2        8.64        8.33      1.03 o 
   6   2   2        5.33        3.81      1.71 o 
   7   2   2       24.47       29.25      3.23 o 
  -6   3   2        0.02        0.40      0.77 o 
  -5   3   2       13.61       14.45      1.98 o 
  -4   3   2       21.44       19.42      1.23 o 
  -3   3   2       29.11       38.22      1.13 o 
  -2   3   2      192.07      236.14      3.35 o 
  -1   3   2       25.54       22.11      0.76 o 
   0   3   2      248.64      266.97      4.87 o 
   1   3   2       23.89       14.84      0.66 o 
   2   3   2        1.07        0.63      0.19 o 
   3   3   2        6.03        6.07      0.43 o 
   4   3   2        0.00       -0.34      0.34 o 
   5   3   2        0.39        0.72      0.68 o 
   6   3   2        2.99        2.19      1.64 o 
  -6   4   2        3.30        2.78      1.63 o 
  -5   4   2        0.84       -0.36      1.17 o 
  -4   4   2      161.91      143.38      5.29 o 
  -3   4   2       63.25       67.46      1.49 o 
  -2   4   2       16.95       20.57      0.81 o 
  -1   4   2      229.98      213.80      2.74 o 
   0   4   2       48.41       51.63      1.02 o 
   1   4   2      675.40      688.45      5.48 o 
   2   4   2     1958.50     1896.46     16.13 o 
   3   4   2       32.49       40.82      1.03 o 
   4   4   2        0.04       -0.40      0.40 o 
   5   4   2        1.12        1.35      0.58 o 
   6   4   2        0.02        1.14      0.76 o 
  -6   5   2        5.54        2.86      1.74 o 
  -5   5   2        1.68       -0.40      1.19 o 
  -4   5   2       63.60       51.85      3.25 o 
  -3   5   2        0.31        0.58      0.51 o 
  -2   5   2       21.93       18.83      1.09 o 
  -1   5   2       63.58       74.46      2.10 o 
   0   5   2        2.09        1.03      0.24 o 
   1   5   2        1.77        4.70      0.66 o 
   2   5   2     1021.21     1001.61      9.32 o 
   3   5   2        0.12        1.36      0.63 o 
   4   5   2        0.03       -0.18      0.41 o 
   5   5   2        0.02        0.52      0.59 o 
   6   5   2        0.18        0.60      0.91 o 
  -6   6   2        0.74        1.19      1.65 o 
  -5   6   2        0.48        0.69      1.35 o 
  -4   6   2        0.34        0.52      1.13 o 
  -3   6   2       18.23       18.36      1.02 o 
  -2   6   2        5.57        4.79      0.75 o 
  -1   6   2       44.22       42.77      1.09 o 
   0   6   2      360.48      358.95      5.04 o 
   1   6   2        2.82        3.82      0.38 o 
   2   6   2       28.48       26.37      0.87 o 
   3   6   2       12.57       13.51      1.40 o 
   4   6   2        0.40       -0.43      0.47 o 
   5   6   2        0.03        0.16      0.87 o 
   6   6   2        0.49        2.13      1.63 o 
  -5   7   2        2.67        4.74      1.80 o 
  -3   7   2       48.93       44.97      3.16 o 
  -2   7   2        1.27       -0.44      0.44 o 
  -1   7   2       21.83       21.23      0.86 o 
   0   7   2        1.79        3.27      0.47 o 
   1   7   2       32.78       25.24      0.80 o 
   2   7   2        0.64        0.03      0.32 o 
   3   7   2       34.09       32.16      1.06 o 
   4   7   2        0.04       -0.11      0.54 o 
   5   7   2        0.03       -0.88      0.88 o 
   6   7   2        0.43        0.15      1.12 o 
  -5   8   2       29.03       32.68      3.27 o 
  -4   8   2       16.62       21.59      2.12 o 
  -3   8   2       33.22       24.82      1.54 o 
  -2   8   2       62.90       62.38      1.84 o 
  -1   8   2        6.40        5.09      0.69 o 
   0   8   2        0.01       -0.36      0.36 o 
   1   8   2        3.35        3.86      0.47 o 
   2   8   2       14.15       12.99      0.70 o 
   3   8   2       29.28       27.75      1.51 o 
   4   8   2       80.42       77.47      4.14 o 
   5   8   2        1.10       -0.36      1.49 o 
  -3   9   2       11.27       15.05      1.88 o 
  -2   9   2        5.21        3.58      0.95 o 
  -1   9   2        7.77        7.19      0.93 o 
   0   9   2        0.01       -0.12      0.43 o 
   1   9   2        0.05       -0.26      0.35 o 
   2   9   2        0.00        0.76      0.46 o 
   3   9   2        6.24        5.80      0.55 o 
   4   9   2       17.17       18.98      2.48 o 
   5   9   2        0.96        0.81      1.76 o 
  -2  10   2       42.11       48.26      3.37 o 
  -1  10   2       85.32       89.34      4.79 o 
   0  10   2       11.54       12.62      1.03 o 
   1  10   2        0.26       -0.06      0.76 o 
   2  10   2        3.18        3.35      0.93 o 
   3  10   2        0.53        1.24      0.54 o 
   4  10   2        0.03        0.87      1.76 o 
  -2  11   2        6.05        5.75      1.71 o 
  -1  11   2      112.41      118.51      5.45 o 
   0  11   2        0.31        0.97      1.51 o 
   1  11   2        0.01       -0.81      0.81 o 
   2  11   2        0.09        0.75      0.92 o 
   3  11   2        0.03       -0.40      0.56 o 
   4  11   2        0.13        0.50      2.00 o 
  -2  12   2        1.49        4.12      1.80 o 
  -1  12   2       26.64       26.43      2.99 o 
   0  12   2        1.17        0.44      1.78 o 
   1  12   2        0.17        0.20      1.01 o 
   2  12   2        0.08        0.68      1.01 o 
   3  12   2        0.34        0.43      0.67 o 
  -1  13   2        0.34       -1.51      1.51 o 
   0  13   2        0.63       -1.74      1.74 o 
   1  13   2        1.50        0.14      2.00 o 
   2  13   2        0.34        0.00      1.14 o 
  -1 -13   3        2.10        8.03      2.54 o 
   0 -13   3       10.34       15.56      2.97 o 
   1 -13   3        0.00        0.67      1.90 o 
  -2 -12   3        0.10       -1.05      1.42 o 
  -1 -12   3        0.03        1.94      1.84 o 
   0 -12   3        1.28        0.44      1.78 o 
   1 -12   3        1.29        1.49      1.67 o 
  -3 -11   3        6.19        5.47      1.08 o 
  -2 -11   3        0.19        1.07      1.04 o 
  -1 -11   3        0.38       -0.11      0.96 o 
   0 -11   3        4.89        7.10      1.98 o 
   1 -11   3        1.90        2.76      1.76 o 
   2 -11   3        1.76        3.45      1.63 o 
  -4 -10   3        0.52       -1.13      1.90 o 
  -3 -10   3        0.02       -0.13      0.60 o 
  -2 -10   3        0.31       -0.29      1.95 o 
  -1 -10   3        0.80        0.63      0.88 o 
   0 -10   3        5.54        5.51      2.17 o 
   1 -10   3        4.70        5.35      1.07 o 
   2 -10   3        0.00       -0.19      0.79 o 
  -5  -9   3        0.32       -0.46      1.94 o 
  -4  -9   3        0.72        2.70      1.78 o 
  -3  -9   3        0.30       -0.13      0.60 o 
  -2  -9   3        1.21        1.02      1.16 o 
  -1  -9   3        4.51        4.36      0.65 o 
   0  -9   3        2.91        3.46      0.58 o 
   1  -9   3      114.78      120.05      3.31 o 
   2  -9   3        4.74        5.44      2.29 o 
   3  -9   3       14.10       13.80      1.69 o 
  -5  -8   3        0.27        0.62      1.22 o 
  -4  -8   3        4.66        3.96      1.20 o 
  -3  -8   3        0.84        0.57      0.50 o 
  -2  -8   3        8.56        9.38      0.64 o 
  -1  -8   3       26.78       22.56      1.00 o 
   0  -8   3        1.67        1.87      0.47 o 
   1  -8   3       12.70       15.15      1.14 o 
   2  -8   3        2.41        1.34      0.75 o 
   3  -8   3       11.97        9.42      0.99 o 
  -5  -7   3        0.12       -0.04      1.08 o 
  -4  -7   3        0.55        0.53      0.89 o 
  -3  -7   3       22.27       23.37      0.77 o 
  -2  -7   3        0.58        0.70      0.36 o 
  -1  -7   3       20.38       21.10      1.12 o 
   0  -7   3        0.01       -0.27      0.35 o 
   1  -7   3       57.92       63.29      2.16 o 
   2  -7   3      109.43      112.91      2.34 o 
   3  -7   3       40.27       46.58      1.68 o 
   4  -7   3        0.73        1.35      0.89 o 
  -6  -6   3        0.02       -0.46      1.21 o 
  -5  -6   3        0.03        0.09      1.01 o 
  -4  -6   3        6.35        6.06      1.11 o 
  -3  -6   3       30.40       26.91      0.72 o 
  -2  -6   3        0.00       -0.21      0.27 o 
  -1  -6   3       10.60       10.99      0.63 o 
   0  -6   3      355.08      369.64      4.48 o 
   1  -6   3       35.02       41.42      1.04 o 
   2  -6   3        6.42        8.68      0.66 o 
   3  -6   3        1.65        2.82      0.52 o 
   4  -6   3       18.28       20.50      1.57 o 
  -6  -5   3        7.52        7.83      1.44 o 
  -5  -5   3        0.54        0.84      0.98 o 
  -4  -5   3        4.10        4.94      0.64 o 
  -3  -5   3       12.45       13.15      0.45 o 
  -2  -5   3        0.66        1.05      0.26 o 
  -1  -5   3        3.11        2.36      0.36 o 
   0  -5   3       49.76       54.75      1.34 o 
   1  -5   3      371.49      409.00      5.53 o 
   2  -5   3        4.63        6.40      0.54 o 
   3  -5   3      406.76      423.36     10.11 o 
   4  -5   3        0.90        1.61      0.77 o 
  -6  -4   3        1.60        0.37      1.06 o 
  -5  -4   3        0.84        1.81      0.97 o 
  -4  -4   3        1.09        1.90      0.50 o 
  -3  -4   3        5.72        5.66      0.49 o 
  -2  -4   3      395.88      371.06      3.13 o 
  -1  -4   3       46.46       42.88      0.86 o 
   0  -4   3       97.18       97.18      1.46 o 
   1  -4   3      410.60      487.00      4.78 o 
   2  -4   3       55.56       61.19      1.49 o 
   3  -4   3        4.56        4.99      0.53 o 
   4  -4   3      150.46      163.18      4.86 o 
   6  -4   3        0.00       -0.28      1.03 o 
  -6  -3   3        0.05        1.07      1.01 o 
  -5  -3   3        5.96        6.38      1.69 o 
  -4  -3   3        0.13        0.47      0.35 o 
  -3  -3   3        0.64        0.93      0.27 o 
  -2  -3   3      167.49      167.57      1.73 o 
  -1  -3   3       57.50       50.46      0.72 o 
   0  -3   3      448.32      459.18      3.80 o 
   1  -3   3       65.39       72.44      0.94 o 
   2  -3   3        6.64        9.55      0.37 o 
   3  -3   3      111.03      119.58      3.53 o 
   4  -3   3       79.77       79.01      2.78 o 
  -6  -2   3        0.11        1.27      0.99 o 
  -5  -2   3        9.73        9.89      0.98 o 
  -4  -2   3        0.00        0.07      0.35 o 
  -3  -2   3        3.15        4.16      0.38 o 
  -2  -2   3        5.16        7.77      0.26 o 
  -1  -2   3        1.53        1.37      0.19 o 
   0  -2   3      455.49      459.88      3.47 o 
   1  -2   3      266.37      271.15      2.49 o 
   2  -2   3     2137.09     2426.43     24.17 o 
   3  -2   3       30.68       31.95      1.01 o 
   4  -2   3        0.06       -0.48      0.48 o 
   5  -2   3        1.83        1.09      0.83 o 
  -6  -1   3        2.21        1.37      1.17 o 
  -5  -1   3        2.19        2.47      0.62 o 
  -4  -1   3      102.49      103.10      1.86 o 
  -3  -1   3       15.27       13.03      0.52 o 
  -2  -1   3        3.91        4.59      0.21 o 
  -1  -1   3      186.11      189.67      1.66 o 
   0  -1   3      570.57      541.23      4.30 o 
   1  -1   3      263.16      281.18      3.16 o 
   2  -1   3       44.86       53.02      1.18 o 
   3  -1   3      113.25      122.22      1.77 o 
   4  -1   3        0.11        0.20      0.31 o 
   5  -1   3        0.20        0.42      0.55 o 
  -6   0   3        3.40        4.92      1.35 o 
  -5   0   3        0.62        0.11      0.53 o 
  -4   0   3        1.08        1.43      0.46 o 
  -3   0   3      206.20      234.17      2.41 o 
  -2   0   3      212.04      227.72      2.08 o 
  -1   0   3      127.40      127.48      1.26 o 
   0   0   3     3193.23     2972.16     22.55 o 
   1   0   3      169.68      170.63      1.78 o 
   2   0   3        6.83        6.82      0.30 o 
   3   0   3       64.71       74.49      2.22 o 
   4   0   3        0.36        0.34      0.56 o 
   5   0   3       13.21       14.62      0.94 o 
   7   0   3        0.59        1.80      1.86 o 
  -6   1   3        8.37        9.77      1.18 o 
  -5   1   3        0.26       -0.20      0.68 o 
  -4   1   3        1.78        1.27      0.48 o 
  -3   1   3      277.79      308.32      3.30 o 
  -2   1   3      244.35      295.18      2.61 o 
  -1   1   3      320.76      312.22      2.89 o 
   0   1   3     5946.09     5513.07     42.38 o 
   1   1   3        7.94        9.40      0.22 o 
   2   1   3       19.08       17.49      0.34 o 
   3   1   3        5.59        4.92      0.67 o 
   4   1   3       11.71       14.21      0.75 o 
   5   1   3        1.18        1.02      0.50 o 
   6   1   3       26.64       34.88      2.95 o 
   7   1   3        1.87        2.89      1.96 o 
  -6   2   3        1.73        0.84      0.87 o 
  -5   2   3       26.86       26.94      1.57 o 
  -4   2   3        2.62        2.96      0.81 o 
  -3   2   3        2.01        0.68      0.41 o 
  -2   2   3      241.60      262.79      2.82 o 
  -1   2   3       39.06       33.20      0.69 o 
   0   2   3        0.04       -0.13      0.13 o 
   1   2   3      136.95      131.75      1.02 o 
   2   2   3        0.26        0.49      0.17 o 
   3   2   3        5.04        3.41      0.35 o 
   4   2   3       61.53       59.57      1.29 o 
   5   2   3        1.75        1.78      0.71 o 
   6   2   3        0.26        1.45      1.43 o 
  -6   3   3        0.08       -0.27      1.15 o 
  -5   3   3        1.62        2.23      0.83 o 
  -4   3   3        0.95        1.29      0.70 o 
  -3   3   3       77.29       79.63      1.47 o 
  -2   3   3      602.41      698.20      6.76 o 
  -1   3   3      174.76      173.03      2.05 o 
   0   3   3      269.06      259.13      3.10 o 
   1   3   3      355.50      392.28      3.01 o 
   2   3   3      122.31      122.39      1.26 o 
   3   3   3        2.32        3.25      0.36 o 
   4   3   3        0.16       -0.14      0.38 o 
   5   3   3        2.85        4.03      0.54 o 
   6   3   3        0.20        0.44      0.60 o 
  -6   4   3        1.11        1.11      0.95 o 
  -5   4   3        0.74       -0.04      1.27 o 
  -4   4   3        0.90        0.53      0.90 o 
  -3   4   3       76.26       81.61      1.57 o 
  -2   4   3       48.60       56.40      1.06 o 
  -1   4   3     1493.45     1606.50     16.59 o 
   0   4   3      338.50      343.27      4.00 o 
   1   4   3      199.16      221.17      2.07 o 
   2   4   3       60.11       59.40      1.64 o 
   3   4   3       16.98       19.89      0.74 o 
   4   4   3        0.01        0.07      0.42 o 
   5   4   3        0.16        1.04      0.69 o 
   6   4   3        2.60        3.88      0.97 o 
  -6   5   3        0.01       -1.35      1.45 o 
  -5   5   3        0.01        1.29      1.41 o 
  -4   5   3        6.18        6.23      1.49 o 
  -3   5   3       26.53       29.48      1.01 o 
  -2   5   3       19.78       22.86      0.80 o 
  -1   5   3      421.09      452.77      5.31 o 
   0   5   3       16.23       19.69      0.71 o 
   1   5   3       65.40       67.45      1.14 o 
   2   5   3       46.76       45.15      1.70 o 
   3   5   3        1.38        1.25      0.30 o 
   4   5   3        0.00       -0.38      0.38 o 
   5   5   3        0.53       -0.02      0.56 o 
   6   5   3        0.28       -0.16      0.85 o 
  -6   6   3       11.92       11.06      2.32 o 
  -5   6   3        1.29        2.44      1.57 o 
  -4   6   3        0.34        0.14      1.35 o 
  -3   6   3      219.81      194.99      3.41 o 
  -2   6   3       48.81       61.38      1.70 o 
  -1   6   3       22.40       24.96      0.86 o 
   0   6   3      157.62      146.55      2.62 o 
   1   6   3       14.01       13.14      0.57 o 
   2   6   3       99.79      106.13      1.60 o 
   3   6   3      162.43      137.92      2.05 o 
   4   6   3        8.94        9.19      0.87 o 
   5   6   3        0.08       -0.32      0.84 o 
   6   6   3        0.08        0.06      0.95 o 
  -5   7   3       11.59       12.61      2.28 o 
  -4   7   3        0.01        0.16      1.23 o 
  -3   7   3       15.07       13.52      1.55 o 
  -2   7   3        0.19        0.48      0.46 o 
  -1   7   3        7.08        6.77      0.57 o 
   0   7   3        1.78        2.03      0.45 o 
   1   7   3        0.03        0.00      0.29 o 
   2   7   3        4.49        4.62      0.47 o 
   3   7   3      179.90      178.33      2.66 o 
   4   7   3        2.31        4.96      0.79 o 
   5   7   3        0.09       -0.25      0.95 o 
   6   7   3        0.03       -0.55      1.11 o 
  -5   8   3        0.24       -0.14      1.59 o 
  -4   8   3        0.48       -0.20      1.25 o 
  -3   8   3        1.51        0.33      0.75 o 
  -2   8   3        2.65        1.37      0.83 o 
  -1   8   3        1.33        0.83      0.44 o 
   0   8   3        1.19        1.00      0.43 o 
   1   8   3      117.02      116.97      1.92 o 
   2   8   3        1.59        1.69      0.48 o 
   3   8   3       18.35       15.12      1.05 o 
   4   8   3        0.49       -0.54      1.57 o 
   5   8   3        0.18        1.15      1.55 o 
  -4   9   3        4.32        6.42      2.06 o 
  -2   9   3        2.83        1.44      2.43 o 
  -1   9   3        0.36        0.16      0.49 o 
   0   9   3        3.59        3.91      0.63 o 
   1   9   3       14.15       16.27      1.64 o 
   2   9   3        1.11        1.07      0.48 o 
   3   9   3        0.65        0.47      0.41 o 
   4   9   3        0.89        0.52      1.63 o 
   5   9   3        0.22        0.85      1.71 o 
  -4  10   3       20.76       22.11      2.97 o 
  -2  10   3       18.97       18.94      2.26 o 
  -1  10   3       43.59       45.29      3.29 o 
   0  10   3        2.90        2.82      0.74 o 
   1  10   3        0.09       -0.71      0.71 o 
   2  10   3        1.60        2.80      0.92 o 
   3  10   3        3.83        2.64      1.00 o 
   4  10   3        7.81        9.64      2.22 o 
  -2  11   3        2.20        5.83      1.80 o 
  -1  11   3        1.11       -1.11      1.41 o 
   0  11   3        3.22        2.52      1.55 o 
   1  11   3        0.00       -0.79      1.58 o 
   2  11   3        0.74        1.25      0.97 o 
   3  11   3        0.27       -0.17      0.76 o 
   4  11   3        1.22       -1.37      1.84 o 
  -2  12   3        0.24        3.59      1.71 o 
  -1  12   3        6.11        7.12      2.06 o 
   0  12   3        9.59        8.23      2.28 o 
   1  12   3        1.69        1.69      1.09 o 
   2  12   3        0.01       -0.94      0.94 o 
   3  12   3        2.13        0.87      1.28 o 
  -1  13   3        5.03        4.50      2.02 o 
   0  13   3       18.14       20.40      3.07 o 
   1  13   3        0.07       -0.16      1.84 o 
   2  13   3        0.09        0.88      1.15 o 
   0 -13   4        0.88        2.66      2.12 o 
  -2 -12   4        0.27        0.24      1.17 o 
  -1 -12   4        0.29       -1.59      1.59 o 
   0 -12   4        8.17       12.51      2.54 o 
   1 -12   4        0.50        3.07      1.94 o 
  -3 -11   4        0.39        0.80      0.73 o 
  -2 -11   4        0.25        0.35      1.04 o 
  -1 -11   4        0.07        0.22      1.53 o 
   0 -11   4        0.43        2.80      1.82 o 
   1 -11   4       29.23       38.27      3.29 o 
  -4 -10   4        0.04       -0.10      1.94 o 
  -3 -10   4        1.06        0.20      0.67 o 
  -2 -10   4        0.74       -0.65      0.65 o 
  -1 -10   4        0.19       -0.81      0.81 o 
   0 -10   4        2.52        1.51      0.94 o 
   1 -10   4       25.30       22.75      3.78 o 
   2 -10   4        1.62        2.63      0.95 o 
  -4  -9   4        1.23        0.52      1.69 o 
  -3  -9   4        1.38        0.36      0.58 o 
  -2  -9   4       46.42       50.56      1.77 o 
  -1  -9   4        0.86        0.14      0.55 o 
   0  -9   4        5.09        4.25      0.72 o 
   1  -9   4        9.65        7.08      0.79 o 
   2  -9   4        0.16       -0.27      0.66 o 
  -5  -8   4        0.10        0.34      1.19 o 
  -4  -8   4        7.71        8.53      1.41 o 
  -3  -8   4        1.48        0.69      1.02 o 
  -2  -8   4        1.65        1.00      0.46 o 
  -1  -8   4        7.98        4.64      0.63 o 
   0  -8   4        3.82        2.27      0.50 o 
   1  -8   4        0.95       -0.20      0.42 o 
   2  -8   4       56.43       62.33      2.16 o 
   3  -8   4        5.20        8.29      1.23 o 
  -5  -7   4        0.00       -0.03      1.12 o 
  -4  -7   4        9.18        7.57      1.30 o 
  -3  -7   4        3.71        3.01      0.67 o 
  -2  -7   4        0.42        0.32      0.37 o 
  -1  -7   4        2.25        1.99      0.49 o 
   0  -7   4        1.49        0.65      0.40 o 
   1  -7   4        6.22        6.07      0.74 o 
   2  -7   4      153.86      156.30      3.44 o 
   3  -7   4       10.45       14.76      2.48 o 
  -5  -6   4        0.02       -0.04      1.08 o 
  -4  -6   4        1.10        0.12      0.89 o 
  -3  -6   4        7.03        6.71      0.72 o 
  -2  -6   4        0.01        0.27      0.31 o 
  -1  -6   4       38.75       38.31      1.13 o 
   0  -6   4       23.27       27.51      1.06 o 
   1  -6   4       12.08        9.94      0.63 o 
   2  -6   4        2.17        0.78      0.81 o 
   3  -6   4        6.96        6.71      0.75 o 
   4  -6   4       12.34       10.09      1.15 o 
  -6  -5   4        2.13        4.33      1.38 o 
  -5  -5   4        0.00       -0.04      0.93 o 
  -4  -5   4        4.13        5.12      1.75 o 
  -3  -5   4       22.25       22.09      0.74 o 
  -2  -5   4       42.17       45.84      0.85 o 
  -1  -5   4       15.79       12.16      0.81 o 
   0  -5   4      348.20      365.61      4.99 o 
   1  -5   4        0.07       -0.28      0.28 o 
   2  -5   4       21.21       22.42      0.86 o 
   3  -5   4       60.78       62.04      1.41 o 
   4  -5   4       30.94       30.06      1.57 o 
  -6  -4   4        1.16        2.03      1.20 o 
  -5  -4   4        4.21        3.19      1.12 o 
  -4  -4   4        0.29       -0.15      0.59 o 
  -3  -4   4       16.71       14.68      0.47 o 
  -2  -4   4      192.53      188.59      2.02 o 
  -1  -4   4        0.14        0.04      0.22 o 
   0  -4   4       65.55       60.54      0.92 o 
   1  -4   4      470.01      475.12      4.72 o 
   2  -4   4       47.70       50.33      1.21 o 
   3  -4   4        9.17        7.26      0.54 o 
   4  -4   4       25.14       23.02      1.27 o 
  -6  -3   4        0.01       -1.00      1.01 o 
  -5  -3   4       26.13       34.61      1.51 o 
  -4  -3   4        6.67        7.43      0.59 o 
  -3  -3   4        8.01        8.05      0.44 o 
  -2  -3   4      164.03      167.63      1.79 o 
  -1  -3   4       38.17       31.22      0.61 o 
   0  -3   4       45.21       45.14      0.72 o 
   1  -3   4      308.76      351.86      3.25 o 
   2  -3   4       67.50       74.95      1.07 o 
   3  -3   4        9.75       10.69      0.66 o 
   4  -3   4      261.98      262.98      6.68 o 
  -6  -2   4        0.04        1.23      1.09 o 
  -5  -2   4       15.67       16.13      1.26 o 
  -4  -2   4        1.85        1.11      0.42 o 
  -3  -2   4        2.69        2.67      0.35 o 
  -2  -2   4       31.57       32.14      0.61 o 
  -1  -2   4      733.46      704.90      5.02 o 
   0  -2   4      154.37      153.06      1.41 o 
   1  -2   4      204.07      209.71      2.02 o 
   2  -2   4      517.23      597.69      5.68 o 
   3  -2   4       68.07       62.31      1.57 o 
   4  -2   4        0.01        0.04      0.30 o 
  -6  -1   4        0.71        0.00      1.19 o 
  -5  -1   4        0.27       -0.05      0.70 o 
  -4  -1   4        6.65        7.34      0.63 o 
  -3  -1   4        0.17        0.34      0.28 o 
  -2  -1   4       18.07       17.84      0.45 o 
  -1  -1   4        0.97        2.38      0.26 o 
   0  -1   4        0.04       -0.14      0.14 o 
   1  -1   4      581.31      606.94      5.76 o 
   2  -1   4      153.38      176.83      2.09 o 
   3  -1   4       10.12        9.04      0.73 o 
   4  -1   4       27.27       25.43      0.71 o 
   5  -1   4       32.59       33.41      1.80 o 
  -6   0   4        0.02       -0.87      1.21 o 
  -5   0   4        0.45        0.30      0.76 o 
  -4   0   4       19.61       17.60      1.22 o 
  -3   0   4      104.87       92.74      1.32 o 
  -2   0   4        6.28        5.03      0.29 o 
  -1   0   4        5.23        3.69      0.23 o 
   0   0   4       78.73       70.11      0.87 o 
   1   0   4      486.81      480.90      4.22 o 
   2   0   4      185.96      193.11      2.55 o 
   3   0   4      531.62      548.42      6.56 o 
   4   0   4       10.05       13.07      1.03 o 
   5   0   4        3.18        3.11      0.59 o 
  -6   1   4        3.73        4.08      1.08 o 
  -5   1   4        2.88        2.11      0.84 o 
  -4   1   4       15.19       15.44      0.92 o 
  -3   1   4      335.27      341.73      4.39 o 
  -2   1   4       44.07       51.55      0.80 o 
  -1   1   4       11.38       10.76      0.39 o 
   0   1   4       20.64       25.81      0.51 o 
   1   1   4      164.54      173.95      1.37 o 
   2   1   4       26.07       26.80      0.45 o 
   3   1   4      189.61      197.85      2.34 o 
   4   1   4       13.03       11.50      0.66 o 
   5   1   4        0.02        0.07      0.58 o 
   6   1   4        4.39        5.91      1.82 o 
  -6   2   4        0.04        0.65      1.48 o 
  -5   2   4        7.21        7.32      1.66 o 
  -4   2   4        2.74        2.85      0.74 o 
  -3   2   4        1.72        2.80      0.38 o 
  -2   2   4      406.73      462.01      4.68 o 
  -1   2   4      119.90      127.64      1.51 o 
   0   2   4      149.59      155.49      1.68 o 
   1   2   4     1938.03     1829.97     12.18 o 
   2   2   4       28.08       27.18      0.45 o 
   3   2   4        1.21        1.45      0.28 o 
   4   2   4       41.35       42.74      1.59 o 
   5   2   4        0.52        0.99      0.66 o 
   6   2   4        3.26        4.40      1.71 o 
  -6   3   4        0.12        1.12      0.94 o 
  -5   3   4       30.97       30.19      1.82 o 
  -4   3   4        4.32        4.52      1.05 o 
  -3   3   4        9.41       12.82      0.66 o 
  -2   3   4      390.88      470.57      4.84 o 
  -1   3   4      136.29      173.18      2.12 o 
   0   3   4       42.78       40.41      0.90 o 
   1   3   4      553.94      530.87      4.32 o 
   2   3   4       26.65       24.85      0.42 o 
   3   3   4        0.09        0.14      0.26 o 
   4   3   4        2.35        1.82      0.44 o 
   5   3   4        0.20       -0.14      0.58 o 
   6   3   4        0.44        0.26      1.39 o 
  -6   4   4        0.45        1.11      1.03 o 
  -5   4   4        2.62        3.19      1.59 o 
  -4   4   4       15.87       12.63      1.84 o 
  -3   4   4       25.86       28.74      0.99 o 
  -2   4   4        6.93        6.52      0.44 o 
  -1   4   4       16.58       20.98      0.70 o 
   0   4   4       10.81       10.27      0.46 o 
   1   4   4       61.90       62.08      0.92 o 
   2   4   4       16.89       16.41      0.51 o 
   3   4   4        0.01        0.35      0.30 o 
   4   4   4        0.26        0.18      0.35 o 
   5   4   4       31.89       32.04      1.25 o 
   6   4   4        0.00        0.38      0.74 o 
  -6   5   4        0.54        0.42      1.04 o 
  -5   5   4        1.08        1.21      1.37 o 
  -4   5   4       11.72       11.22      1.82 o 
  -3   5   4        4.14        3.14      0.55 o 
  -2   5   4      101.26      108.98      1.72 o 
  -1   5   4      555.26      589.83      6.04 o 
   0   5   4       11.59        8.78      0.61 o 
   1   5   4        5.62        4.59      0.43 o 
   2   5   4       11.37       11.41      0.43 o 
   3   5   4       19.58       19.07      0.69 o 
   4   5   4        0.06        0.07      0.40 o 
   5   5   4        0.79        0.41      0.60 o 
   6   5   4        0.09        0.02      0.90 o 
  -6   6   4       14.93       18.12      2.91 o 
  -5   6   4        0.23       -1.35      1.35 o 
  -4   6   4        1.48        1.01      1.25 o 
  -3   6   4        1.44        1.38      0.60 o 
  -2   6   4       70.15       72.35      1.58 o 
  -1   6   4       22.92       22.30      0.86 o 
   0   6   4      232.77      258.97      3.97 o 
   1   6   4       96.10       97.00      1.73 o 
   2   6   4       58.24       66.72      1.08 o 
   3   6   4       43.49       50.08      2.43 o 
   4   6   4        0.85        0.59      0.53 o 
   5   6   4        0.06       -0.67      0.67 o 
   6   6   4        0.01        0.74      1.03 o 
  -5   7   4        0.14        1.13      1.55 o 
  -4   7   4        0.00        1.65      1.31 o 
  -3   7   4        3.65        2.68      0.88 o 
  -2   7   4       11.95       16.50      1.48 o 
  -1   7   4        4.77        4.16      0.51 o 
   0   7   4      246.98      240.51      3.91 o 
   1   7   4        1.00        2.12      0.44 o 
   2   7   4        3.31        3.13      0.41 o 
   3   7   4       12.56       15.17      0.81 o 
   4   7   4        1.49        0.95      0.59 o 
   5   7   4        0.04        1.57      1.37 o 
   6   7   4        0.44       -0.23      1.14 o 
  -5   8   4       13.61       11.68      2.52 o 
  -4   8   4        0.27        2.48      1.43 o 
  -3   8   4        0.05       -0.46      0.76 o 
  -2   8   4      124.84      119.41      4.59 o 
  -1   8   4       15.74       18.57      1.07 o 
   0   8   4       24.12       22.68      0.96 o 
   1   8   4       33.60       29.71      1.10 o 
   2   8   4        0.12       -0.35      0.35 o 
   3   8   4        4.58        4.47      0.53 o 
   4   8   4       12.19        3.89      1.67 o 
   5   8   4        1.22        1.27      1.55 o 
  -4   9   4       11.68       13.84      2.36 o 
  -3   9   4        0.68       -0.89      0.89 o 
  -2   9   4        0.19       -0.69      0.69 o 
  -1   9   4        0.25        0.01      0.50 o 
   0   9   4        0.90        1.33      0.50 o 
   1   9   4        3.30        4.02      0.61 o 
   2   9   4        0.87        0.46      0.46 o 
   3   9   4        3.54        4.94      1.70 o 
   4   9   4       21.80       23.30      2.62 o 
   5   9   4        0.27        0.91      1.82 o 
  -2  10   4        2.12        0.30      1.19 o 
  -1  10   4        0.60        0.71      0.87 o 
   0  10   4        0.54       -0.71      0.71 o 
   1  10   4        1.16        0.69      0.81 o 
   2  10   4       24.17       23.14      2.27 o 
   3  10   4        0.46        0.16      0.84 o 
   4  10   4        6.55        7.22      2.18 o 
  -2  11   4        0.09       -0.77      1.25 o 
  -1  11   4        0.00       -0.52      1.45 o 
   0  11   4        0.03        1.39      1.45 o 
   1  11   4        0.51        0.61      0.92 o 
   2  11   4       10.83       13.05      1.41 o 
   3  11   4        0.07       -0.53      0.79 o 
   4  11   4        0.01       -0.46      1.94 o 
  -2  12   4        2.43        3.31      1.80 o 
  -1  12   4        3.37        1.41      1.69 o 
   0  12   4       11.84       12.21      2.46 o 
   1  12   4        1.58        1.65      1.08 o 
   2  12   4        0.26        0.27      1.03 o 
   3  12   4        0.54        0.63      0.97 o 
  -1  13   4        0.01        0.24      1.78 o 
   0  13   4        0.04       -0.56      1.90 o 
   1  13   4        0.53       -1.78      1.78 o 
   2  13   4        0.00       -1.04      1.04 o 
  -2 -12   5        0.10       -1.86      1.86 o 
  -1 -12   5        0.39        0.85      1.82 o 
   0 -12   5       19.12       25.56      3.19 o 
   1 -12   5        0.58        2.52      1.92 o 
  -3 -11   5        1.30        1.65      0.81 o 
  -2 -11   5        6.97        6.10      1.37 o 
  -1 -11   5        1.01        1.35      1.69 o 
   0 -11   5        9.69        5.21      1.92 o 
   1 -11   5        2.65        4.98      1.80 o 
  -4 -10   5        0.49       -0.73      1.94 o 
  -3 -10   5        1.41        1.50      0.75 o 
  -2 -10   5        3.23        2.31      1.07 o 
  -1 -10   5        0.35       -0.90      0.90 o 
   0 -10   5        1.12       -0.21      0.89 o 
   1 -10   5       10.53       11.37      1.04 o 
   2 -10   5        1.06       -0.80      0.80 o 
  -4  -9   5        0.83        5.08      2.18 o 
  -3  -9   5        2.22        2.89      0.72 o 
  -2  -9   5        1.28        2.10      0.72 o 
  -1  -9   5        0.08        0.17      0.68 o 
   0  -9   5        5.60        6.91      0.73 o 
   1  -9   5       10.09       11.54      0.94 o 
   2  -9   5       34.16       35.72      1.78 o 
  -5  -8   5        0.02       -0.52      1.31 o 
  -4  -8   5        1.53        0.52      1.10 o 
  -3  -8   5        0.02       -0.25      0.53 o 
  -2  -8   5        2.62        1.90      0.57 o 
  -1  -8   5        6.83        7.08      0.74 o 
   0  -8   5        0.92       -0.42      0.42 o 
   1  -8   5        8.44       10.69      0.73 o 
   2  -8   5      112.89      108.47      2.93 o 
  -5  -7   5        0.28       -0.35      1.13 o 
  -4  -7   5        0.73       -0.75      1.01 o 
  -3  -7   5        2.59        2.21      0.74 o 
  -2  -7   5        2.05        1.38      0.44 o 
  -1  -7   5      194.86      196.37      3.22 o 
   0  -7   5       27.19       23.50      0.95 o 
   1  -7   5       26.64       25.74      1.47 o 
   2  -7   5       35.72       25.63      1.29 o 
   3  -7   5        5.89        8.01      0.82 o 
  -5  -6   5        0.55       -0.41      1.32 o 
  -4  -6   5        0.51        0.26      1.00 o 
  -3  -6   5       21.09       20.63      0.80 o 
  -2  -6   5        2.12        1.53      0.39 o 
  -1  -6   5       35.54       37.49      1.15 o 
   0  -6   5       32.56       29.16      1.11 o 
   1  -6   5        0.69       -0.06      0.34 o 
   2  -6   5        0.03       -0.07      0.45 o 
   3  -6   5       76.80       73.27      1.93 o 
  -5  -5   5        2.97        3.26      1.21 o 
  -4  -5   5        0.02       -0.75      1.06 o 
  -3  -5   5       91.08       88.88      1.53 o 
  -2  -5   5       10.41        9.05      0.56 o 
  -1  -5   5        7.22        7.25      0.45 o 
   0  -5   5        2.69        2.90      0.45 o 
   1  -5   5        5.40        3.66      0.40 o 
   2  -5   5        0.00        0.58      0.37 o 
   3  -5   5       32.02       29.94      1.34 o 
  -6  -4   5        3.60        4.58      1.40 o 
  -5  -4   5       10.66       11.52      1.49 o 
  -4  -4   5        0.68       -0.23      1.70 o 
  -3  -4   5        0.32        0.31      0.30 o 
  -2  -4   5        4.60        3.57      0.43 o 
  -1  -4   5        3.57        3.13      0.34 o 
   0  -4   5      117.19      110.80      1.58 o 
   1  -4   5       66.58       62.91      1.09 o 
   2  -4   5        0.08        0.01      0.26 o 
   3  -4   5        1.86        3.33      0.36 o 
   4  -4   5       26.94       23.77      1.15 o 
  -6  -3   5        0.86        0.54      1.17 o 
  -5  -3   5       17.98       20.89      1.55 o 
  -4  -3   5        0.09        0.34      0.51 o 
  -3  -3   5       19.27       19.42      0.56 o 
  -2  -3   5      114.69      114.27      1.47 o 
  -1  -3   5       68.90       76.04      1.28 o 
   0  -3   5       96.98      100.93      1.24 o 
   1  -3   5     1609.50     1785.35     14.55 o 
   2  -3   5       14.98       15.72      0.53 o 
   3  -3   5        1.15        0.65      0.25 o 
   4  -3   5       21.07       20.89      0.61 o 
  -6  -2   5        0.08       -1.04      1.04 o 
  -5  -2   5        3.27        3.61      0.98 o 
  -4  -2   5       26.34       26.29      1.58 o 
  -3  -2   5        6.44        5.13      0.34 o 
  -2  -2   5        0.03       -0.17      0.21 o 
  -1  -2   5      569.61      561.99      4.17 o 
   0  -2   5        8.16        9.46      0.36 o 
   1  -2   5       45.40       40.65      0.65 o 
   2  -2   5      138.00      133.97      1.88 o 
   3  -2   5       33.73       34.10      1.23 o 
   4  -2   5       17.36       17.18      0.62 o 
  -6  -1   5        0.43        0.06      1.29 o 
  -5  -1   5        0.25        1.09      0.87 o 
  -4  -1   5       39.55       38.97      1.61 o 
  -3  -1   5       17.57       18.26      0.56 o 
  -2  -1   5        4.41        4.66      0.32 o 
  -1  -1   5      590.81      633.84      4.93 o 
   0  -1   5      133.19      132.60      1.41 o 
   1  -1   5      104.91      114.69      1.31 o 
   2  -1   5      226.99      243.21      5.58 o 
   3  -1   5        2.76        4.12      0.52 o 
   4  -1   5        1.42        1.12      0.30 o 
   5  -1   5       60.68       56.43      2.02 o 
  -6   0   5        1.20       -0.50      0.99 o 
  -5   0   5        0.15       -0.26      1.16 o 
  -4   0   5       89.90       87.38      2.63 o 
  -3   0   5       13.56       12.35      0.63 o 
  -2   0   5       51.42       50.64      0.84 o 
  -1   0   5       37.59       45.24      0.71 o 
   0   0   5      131.43      145.93      1.53 o 
   1   0   5      185.29      181.04      1.89 o 
   2   0   5        7.32        5.82      0.28 o 
   3   0   5      119.12      125.61      2.95 o 
   4   0   5       13.19       11.74      0.60 o 
   5   0   5        2.13        1.11      0.67 o 
   6   0   5        7.54        9.02      1.82 o 
  -6   1   5        5.89        5.59      1.21 o 
  -5   1   5        1.82        0.14      0.84 o 
  -4   1   5        5.26        5.27      0.59 o 
  -3   1   5        5.47        4.96      0.46 o 
  -2   1   5        1.47        1.00      0.26 o 
  -1   1   5       68.72       64.34      1.00 o 
   0   1   5      323.32      308.09      3.25 o 
   1   1   5       18.81       17.15      0.46 o 
   2   1   5      253.95      244.71      2.09 o 
   3   1   5      127.06      125.11      1.46 o 
   4   1   5        1.81        2.07      0.26 o 
   5   1   5        0.69        0.44      0.65 o 
   6   1   5        6.72        8.57      1.76 o 
  -6   2   5        0.98        1.74      1.10 o 
  -5   2   5        0.39        0.02      0.86 o 
  -4   2   5        3.39        2.96      0.57 o 
  -3   2   5       47.45       46.84      0.88 o 
  -2   2   5      602.25      596.92      5.80 o 
  -1   2   5        0.82       -0.20      0.20 o 
   0   2   5        5.18        7.75      0.54 o 
   1   2   5      104.57       96.29      1.00 o 
   2   2   5       88.77       87.61      1.42 o 
   3   2   5       55.60       56.66      1.02 o 
   4   2   5       70.39       68.00      1.44 o 
   5   2   5        3.33        3.65      0.48 o 
   6   2   5        2.61        6.31      1.65 o 
  -6   3   5        1.03        0.88      1.20 o 
  -5   3   5        5.81        4.85      1.75 o 
  -4   3   5        1.27        0.46      1.48 o 
  -3   3   5       13.60       13.50      0.57 o 
  -2   3   5      352.03      362.29      3.97 o 
  -1   3   5       20.49       24.39      0.71 o 
   0   3   5       16.26       13.60      0.48 o 
   1   3   5       56.78       56.42      0.75 o 
   2   3   5       13.33       16.59      0.38 o 
   3   3   5        1.06        1.50      0.31 o 
   4   3   5       74.69       75.94      1.63 o 
   5   3   5        0.47        0.30      0.47 o 
   6   3   5        0.00        1.59      1.39 o 
  -6   4   5        2.06        2.21      1.11 o 
  -5   4   5        3.94        4.62      1.12 o 
  -4   4   5       11.96       10.35      1.78 o 
  -3   4   5        7.28        7.59      0.51 o 
  -2   4   5       39.98       46.63      1.06 o 
  -1   4   5      249.79      271.14      3.16 o 
   0   4   5        3.24        2.37      0.43 o 
   1   4   5        5.66        6.73      0.37 o 
   2   4   5      417.69      388.60      3.30 o 
   3   4   5        3.34        3.26      0.64 o 
   4   4   5        2.78        2.61      0.44 o 
   5   4   5       10.11       10.27      0.84 o 
   6   4   5        0.00       -1.06      1.25 o 
  -6   5   5        1.49        3.13      2.97 o 
  -5   5   5        0.74       -0.97      1.41 o 
  -4   5   5       50.27       40.41      3.19 o 
  -3   5   5       12.05       11.81      0.69 o 
  -2   5   5       14.88       18.77      0.81 o 
  -1   5   5      160.83      187.12      2.75 o 
   0   5   5       31.81       36.83      0.99 o 
   1   5   5        2.08        3.17      0.34 o 
   2   5   5        3.80        3.51      0.27 o 
   3   5   5        7.84        8.60      0.51 o 
   4   5   5        0.05       -0.23      0.39 o 
   5   5   5        0.04        0.22      0.60 o 
   6   5   5        0.16        0.19      0.89 o 
  -5   6   5        2.29        2.22      1.74 o 
  -4   6   5        0.39        2.36      1.31 o 
  -3   6   5        0.14       -0.02      0.67 o 
  -2   6   5       41.88       43.75      1.25 o 
  -1   6   5       41.44       45.67      1.26 o 
   0   6   5       13.63        8.58      0.61 o 
   1   6   5        0.12        0.02      0.27 o 
   2   6   5       23.40       28.57      0.71 o 
   3   6   5        4.75        5.44      0.53 o 
   4   6   5        0.09       -0.44      0.44 o 
   5   6   5        0.76       -0.67      0.67 o 
   6   6   5        5.49        4.41      1.18 o 
  -5   7   5        0.76        1.74      1.65 o 
  -4   7   5        0.58        1.47      1.41 o 
  -3   7   5       11.39        8.94      2.39 o 
  -2   7   5       10.27       10.00      0.73 o 
  -1   7   5       26.55       25.83      0.90 o 
   0   7   5      197.41      188.47      2.91 o 
   1   7   5        0.90        1.32      0.38 o 
   2   7   5        0.01       -0.20      0.28 o 
   3   7   5        0.57        0.42      0.45 o 
   4   7   5        1.27        1.46      0.68 o 
   5   7   5        0.04       -1.19      1.19 o 
   6   7   5        1.13       -0.02      1.51 o 
  -4   8   5        0.21        1.25      1.43 o 
  -3   8   5       11.66       11.61      1.68 o 
  -2   8   5        0.70       -0.27      0.46 o 
  -1   8   5       24.45       24.50      1.05 o 
   0   8   5        2.33        1.97      0.61 o 
   1   8   5       26.90       30.68      1.13 o 
   2   8   5        9.52       10.28      0.56 o 
   3   8   5        6.91        7.01      0.71 o 
   4   8   5       10.88       14.04      2.24 o 
   5   8   5        0.23        0.18      1.53 o 
  -4   9   5        0.58       -1.27      1.47 o 
  -3   9   5        0.06        0.59      1.31 o 
  -2   9   5        6.33        6.34      0.85 o 
  -1   9   5        0.69        0.94      0.54 o 
   0   9   5        1.28        1.31      0.53 o 
   1   9   5       59.80       61.97      1.90 o 
   2   9   5        0.28        0.04      0.42 o 
   3   9   5        0.22        0.43      0.77 o 
   4   9   5        0.45        0.02      1.61 o 
   5   9   5        0.32       -0.30      1.76 o 
  -3  10   5        1.86        3.01      1.61 o 
  -2  10   5        0.10       -0.56      0.86 o 
  -1  10   5       32.05       33.25      2.95 o 
   0  10   5        3.11        2.00      0.88 o 
   1  10   5       19.48       20.90      2.72 o 
   2  10   5        1.24        0.81      0.66 o 
   3  10   5        0.30        0.52      0.66 o 
   4  10   5        0.00        0.08      1.80 o 
  -3  11   5        5.03        4.68      2.06 o 
  -2  11   5        0.19       -0.45      1.17 o 
  -1  11   5        3.57        3.23      1.69 o 
   0  11   5        0.00       -1.35      1.35 o 
   1  11   5        0.01       -0.55      1.05 o 
   2  11   5        3.72        5.91      0.89 o 
   3  11   5        1.02       -0.30      0.78 o 
   4  11   5        1.00       -0.02      2.04 o 
  -2  12   5        0.09        0.95      1.55 o 
  -1  12   5        0.06        1.76      1.90 o 
   0  12   5        0.17       -1.59      1.63 o 
   1  12   5        0.20        0.81      1.44 o 
   2  12   5        0.81        0.36      1.07 o 
   3  12   5        2.03        0.87      1.23 o 
  -1  13   5        0.05       -0.63      1.74 o 
   0  13   5        0.03        1.92      1.88 o 
   1  13   5        0.00        0.20      1.82 o 
   2  13   5        0.00       -0.62      1.72 o 
  -1 -12   6        1.04       -0.56      2.04 o 
   0 -12   6        0.93        2.76      2.10 o 
   1 -12   6        0.47        1.45      1.88 o 
  -2 -11   6        9.02       11.05      2.93 o 
  -1 -11   6        1.00        4.50      2.06 o 
   0 -11   6        5.16        8.13      2.34 o 
   1 -11   6        2.77       -0.06      1.51 o 
  -3 -10   6        1.62        1.52      0.82 o 
  -2 -10   6        0.00       -0.62      1.06 o 
  -1 -10   6        0.00       -1.49      1.49 o 
   0 -10   6        0.34        0.77      1.49 o 
   1 -10   6       34.38       34.04      1.55 o 
  -4  -9   6        0.03       -1.74      1.74 o 
  -3  -9   6        0.00       -0.20      0.64 o 
  -2  -9   6        0.11        0.60      0.69 o 
  -1  -9   6       18.39       20.71      2.61 o 
   0  -9   6        1.95        1.41      0.74 o 
   1  -9   6       66.07       58.72      1.86 o 
   2  -9   6        1.24        0.72      0.81 o 
  -4  -8   6        0.17       -0.75      1.08 o 
  -3  -8   6        0.20        0.82      0.75 o 
  -2  -8   6       11.69       11.11      0.94 o 
  -1  -8   6       52.49       51.40      1.58 o 
   0  -8   6        0.79        1.02      0.55 o 
   1  -8   6        1.56        2.08      0.58 o 
   2  -8   6        3.67        2.73      0.78 o 
  -5  -7   6        0.17        1.21      1.26 o 
  -4  -7   6        2.02        4.09      1.28 o 
  -3  -7   6        1.94        0.66      0.53 o 
  -2  -7   6        9.22       10.26      0.81 o 
  -1  -7   6       14.62       15.30      0.89 o 
   0  -7   6       17.05       15.41      0.97 o 
   1  -7   6       25.40       30.81      1.19 o 
   2  -7   6       59.31       59.11      2.43 o 
  -5  -6   6        4.09        3.31      1.40 o 
  -4  -6   6        0.41        0.20      1.22 o 
  -3  -6   6        3.26        3.43      0.55 o 
  -2  -6   6        0.40        0.11      0.40 o 
  -1  -6   6        8.10        8.41      0.68 o 
   0  -6   6       61.74       56.17      2.36 o 
   1  -6   6        5.84        5.89      0.56 o 
   2  -6   6        0.02        0.47      0.55 o 
   3  -6   6      147.47      137.22      2.85 o 
  -5  -5   6        6.55        7.72      1.48 o 
  -4  -5   6        2.48        3.25      1.09 o 
  -3  -5   6        0.57        0.37      0.38 o 
  -2  -5   6        3.06        3.35      0.45 o 
  -1  -5   6       17.09       15.94      0.69 o 
   0  -5   6      356.36      345.25      4.35 o 
   1  -5   6       54.82       52.87      1.20 o 
   2  -5   6       28.47       26.39      0.89 o 
   3  -5   6      103.87       92.03      1.77 o 
  -5  -4   6        1.56        3.34      1.24 o 
  -4  -4   6        0.55       -0.45      1.45 o 
  -3  -4   6        5.95        6.23      0.56 o 
  -2  -4   6       34.35       37.36      1.01 o 
  -1  -4   6        1.54        1.95      0.34 o 
   0  -4   6      279.15      286.50      3.26 o 
   1  -4   6        1.70        2.24      0.29 o 
   2  -4   6       17.52       17.41      0.66 o 
   3  -4   6        0.43        0.28      0.34 o 
  -6  -3   6        0.24       -1.06      1.06 o 
  -5  -3   6        0.00       -0.07      0.78 o 
  -4  -3   6        7.16        6.52      1.27 o 
  -3  -3   6        4.40        4.88      0.40 o 
  -2  -3   6      274.87      284.42      3.07 o 
  -1  -3   6       23.71       24.74      0.79 o 
   0  -3   6       18.06       22.06      0.80 o 
   1  -3   6       43.20       39.72      0.81 o 
   2  -3   6        2.84        3.59      0.50 o 
   3  -3   6        5.36        6.94      0.51 o 
   4  -3   6        2.10        3.23      1.01 o 
  -6  -2   6        0.02       -0.51      1.20 o 
  -5  -2   6       11.67       12.17      1.32 o 
  -4  -2   6       37.54       38.77      1.61 o 
  -3  -2   6        2.06        2.52      0.30 o 
  -2  -2   6       12.18       15.88      0.52 o 
  -1  -2   6        1.38        0.88      0.24 o 
   0  -2   6        6.93        5.77      0.36 o 
   1  -2   6       83.06       88.72      1.12 o 
   2  -2   6      354.37      335.64      4.69 o 
   3  -2   6        3.84        3.15      0.59 o 
   4  -2   6        0.43        0.68      0.52 o 
   5  -2   6       25.40       27.01      1.74 o 
  -6  -1   6        0.17        0.61      1.43 o 
  -5  -1   6        1.13        0.39      0.93 o 
  -4  -1   6      132.80      130.54      2.91 o 
  -3  -1   6        0.91        1.19      0.33 o 
  -2  -1   6       46.55       41.05      0.83 o 
  -1  -1   6      238.78      249.89      2.48 o 
   0  -1   6       89.68      113.46      1.33 o 
   1  -1   6       88.42       95.44      1.13 o 
   2  -1   6     1006.78     1047.87     11.01 o 
   3  -1   6       13.31       12.08      0.80 o 
   4  -1   6        7.68        6.92      0.67 o 
   5  -1   6       12.53        9.12      1.07 o 
  -6   0   6        1.87        2.17      1.80 o 
  -5   0   6        1.07        1.17      0.93 o 
  -4   0   6        5.15        5.98      1.01 o 
  -3   0   6       44.16       36.57      0.85 o 
  -2   0   6       38.01       36.40      0.77 o 
  -1   0   6      180.76      182.95      1.95 o 
   0   0   6      687.17      712.73      5.87 o 
   1   0   6        9.30       11.41      0.42 o 
   2   0   6       37.81       42.68      0.80 o 
   3   0   6       31.11       32.49      0.80 o 
   4   0   6        4.81        4.98      0.58 o 
   5   0   6        2.75        4.01      0.68 o 
   6   0   6       15.10       19.41      2.22 o 
  -6   1   6        0.72        1.42      1.13 o 
  -5   1   6        0.39       -0.87      0.88 o 
  -4   1   6        7.59        5.55      1.01 o 
  -3   1   6       24.04       21.84      1.16 o 
  -2   1   6       24.88       21.97      0.68 o 
  -1   1   6        8.05        7.00      0.37 o 
   0   1   6      789.89      827.62      6.72 o 
   1   1   6      110.16      117.85      1.19 o 
   2   1   6       31.51       34.22      0.55 o 
   3   1   6       24.23       25.31      1.34 o 
   4   1   6        0.00       -0.22      0.22 o 
   5   1   6        0.00       -0.29      0.53 o 
   6   1   6        3.05        1.41      1.35 o 
  -6   2   6        0.60        2.84      1.29 o 
  -5   2   6        1.97        0.57      2.83 o 
  -4   2   6        0.45       -0.01      0.76 o 
  -3   2   6      192.33      198.24      2.35 o 
  -2   2   6       34.41       33.20      0.77 o 
  -1   2   6      117.32      118.47      1.46 o 
   0   2   6        2.27        2.62      0.30 o 
   1   2   6       35.25       38.83      0.64 o 
   2   2   6      109.60      102.48      1.14 o 
   3   2   6       12.61       13.75      0.41 o 
   4   2   6        2.47        2.29      0.70 o 
   5   2   6        0.18       -0.50      0.50 o 
   6   2   6        2.06        1.29      1.43 o 
  -6   3   6        2.48        0.12      1.12 o 
  -5   3   6        8.01        7.19      1.27 o 
  -4   3   6        1.37        1.38      0.85 o 
  -3   3   6       32.67       29.27      0.86 o 
  -2   3   6       22.16       18.95      0.66 o 
  -1   3   6        6.96        5.01      0.37 o 
   0   3   6       34.34       29.07      1.37 o 
   1   3   6      176.46      187.39      1.87 o 
   2   3   6       13.38       12.86      0.42 o 
   3   3   6       29.54       26.40      0.85 o 
   4   3   6       76.17       75.53      3.63 o 
   5   3   6        0.55       -0.25      0.59 o 
   6   3   6        0.10       -0.14      1.29 o 
  -6   4   6        0.33       -0.81      1.13 o 
  -5   4   6        3.79        3.19      1.16 o 
  -4   4   6        3.34        5.77      2.13 o 
  -3   4   6        1.99        1.35      0.43 o 
  -2   4   6       58.65       60.39      1.40 o 
  -1   4   6      622.34      597.09      6.85 o 
   0   4   6        1.86        1.60      0.32 o 
   1   4   6       38.53       35.47      0.75 o 
   2   4   6       25.17       26.97      0.55 o 
   3   4   6        8.00        9.81      0.71 o 
   4   4   6        4.16        4.80      0.53 o 
   5   4   6        8.71        6.06      1.42 o 
   6   4   6        0.70        1.48      0.82 o 
  -5   5   6        1.97        1.78      1.17 o 
  -4   5   6        2.99        1.80      1.35 o 
  -3   5   6        0.00        0.01      0.41 o 
  -2   5   6        0.59        0.43      0.42 o 
  -1   5   6       66.54       70.46      1.55 o 
   0   5   6        0.12       -0.26      0.26 o 
   1   5   6        1.06        0.65      0.29 o 
   2   5   6       64.42       61.65      0.99 o 
   3   5   6        0.07       -0.29      0.29 o 
   4   5   6        0.42       -0.07      0.44 o 
   5   5   6       16.58       15.80      1.27 o 
   6   5   6        1.10        0.66      0.94 o 
  -5   6   6        2.22        2.18      1.22 o 
  -4   6   6       13.01       11.26      2.08 o 
  -3   6   6       17.59       18.07      1.02 o 
  -2   6   6        5.03        5.80      0.61 o 
  -1   6   6       65.62       65.42      1.55 o 
   0   6   6       93.92       82.77      1.70 o 
   1   6   6        4.95        5.44      0.54 o 
   2   6   6        0.14        0.24      0.26 o 
   3   6   6       49.56       42.53      1.16 o 
   4   6   6        1.44        0.88      0.55 o 
   5   6   6        2.54        2.12      0.85 o 
   6   6   6        0.71        0.22      1.33 o 
  -5   7   6        3.16        4.70      2.18 o 
  -4   7   6        3.95        1.05      1.51 o 
  -3   7   6       44.55       35.37      1.40 o 
  -2   7   6       12.11       11.68      0.80 o 
  -1   7   6        8.51        7.23      0.59 o 
   0   7   6       24.58       28.60      1.06 o 
   1   7   6        6.12        6.62      0.52 o 
   2   7   6        0.96        1.39      0.36 o 
   3   7   6        4.92        6.41      0.62 o 
   4   7   6        0.37        0.64      0.72 o 
   5   7   6        0.00        0.34      1.37 o 
  -4   8   6        3.34        0.40      1.57 o 
  -3   8   6        1.22        2.07      0.91 o 
  -2   8   6        2.55        3.37      0.70 o 
  -1   8   6       18.03       21.50      0.93 o 
   0   8   6       27.49       27.03      0.99 o 
   1   8   6       24.47       24.68      1.04 o 
   2   8   6        0.09        0.16      0.37 o 
   3   8   6        2.05        1.73      0.74 o 
   4   8   6        1.20        2.95      1.63 o 
   5   8   6        0.05       -1.47      1.47 o 
  -4   9   6        0.81        2.93      1.74 o 
  -3   9   6        0.06        0.56      1.35 o 
  -2   9   6        3.77        2.32      0.75 o 
  -1   9   6        6.19        6.22      0.74 o 
   0   9   6        0.67        1.15      0.52 o 
   1   9   6       39.07       36.88      1.44 o 
   2   9   6        3.80        3.80      0.57 o 
   3   9   6        0.00       -1.21      1.43 o 
   4   9   6        0.44       -0.99      1.59 o 
   5   9   6        0.09       -0.46      1.84 o 
  -3  10   6        0.28        0.32      1.47 o 
  -2  10   6       13.72       13.44      1.18 o 
  -1  10   6        0.04       -0.83      0.83 o 
   0  10   6        5.92        5.19      0.91 o 
   1  10   6        0.86        0.53      0.66 o 
   2  10   6        3.99        3.94      0.76 o 
   3  10   6        0.64        1.21      0.68 o 
   4  10   6        0.23        0.48      1.88 o 
  -2  11   6        0.75        1.47      1.06 o 
  -1  11   6        5.03        4.34      1.23 o 
   0  11   6        0.16       -0.26      1.18 o 
   1  11   6        0.81        0.45      0.74 o 
   2  11   6        7.67        7.63      1.23 o 
   3  11   6        0.13        0.87      0.77 o 
   4  11   6        0.36       -0.28      2.10 o 
  -1  12   6        0.04        0.20      1.39 o 
   0  12   6        3.61        2.58      1.27 o 
   1  12   6        0.39       -0.12      0.78 o 
   2  12   6        7.54        5.39      1.38 o 
   3  12   6        0.05        0.67      0.93 o 
  -1  13   6        0.09       -2.20      2.20 o 
   0  13   6        1.73        1.30      3.95 o 
   1  13   6        0.15        0.85      2.83 o 
   0 -12   7        0.79        0.12      1.82 o 
  -2 -11   7        2.32        1.19      2.26 o 
  -1 -11   7        2.25        3.37      2.28 o 
   0 -11   7        8.22        7.42      2.24 o 
   1 -11   7        0.49        1.25      1.78 o 
  -3 -10   7        0.47        1.27      0.82 o 
  -2 -10   7       31.36       39.00      2.36 o 
  -1 -10   7       14.52       14.04      2.48 o 
   0 -10   7        0.10       -0.24      1.61 o 
   1 -10   7        0.56        1.55      0.75 o 
  -4  -9   7        0.08       -0.79      1.90 o 
  -3  -9   7        0.57        0.70      0.80 o 
  -2  -9   7       44.45       39.90      1.76 o 
  -1  -9   7       37.67       37.27      7.17 o 
   0  -9   7        8.15        7.17      0.93 o 
   1  -9   7        4.52        3.39      1.20 o 
   2  -9   7        4.30        2.32      1.31 o 
  -4  -8   7        0.15       -0.75      1.17 o 
  -3  -8   7        0.11       -0.03      0.65 o 
  -2  -8   7        7.40        8.29      0.94 o 
  -1  -8   7       11.00       10.70      0.79 o 
   0  -8   7        0.01       -0.07      0.57 o 
   1  -8   7       13.54       15.80      1.01 o 
   2  -8   7       27.48       21.44      1.38 o 
  -4  -7   7        0.10       -0.34      1.11 o 
  -3  -7   7        0.02       -0.52      0.52 o 
  -2  -7   7        0.00        0.63      0.62 o 
  -1  -7   7        5.39        5.23      0.67 o 
   0  -7   7       18.25       23.48      1.20 o 
   1  -7   7        1.48        1.01      0.50 o 
   2  -7   7      114.27      101.17      2.70 o 
  -5  -6   7        0.32       -0.35      1.28 o 
  -4  -6   7        0.51        0.40      1.02 o 
  -3  -6   7        0.45        0.81      0.90 o 
  -2  -6   7        0.13       -0.32      0.39 o 
  -1  -6   7       26.79       22.70      1.15 o 
   0  -6   7      244.96      235.43      3.46 o 
   1  -6   7        4.71        5.10      0.97 o 
   2  -6   7        0.65        0.88      0.49 o 
  -5  -5   7        1.37        0.89      1.27 o 
  -4  -5   7        0.01       -0.50      0.92 o 
  -3  -5   7        1.86        1.53      0.48 o 
  -2  -5   7        0.82        0.78      0.43 o 
  -1  -5   7       15.46       12.53      0.65 o 
   0  -5   7      190.27      190.45      4.47 o 
   1  -5   7       63.25       57.88      1.31 o 
   2  -5   7       15.90       14.52      0.79 o 
   3  -5   7       61.48       56.30      1.30 o 
  -5  -4   7        9.14        8.75      1.69 o 
  -4  -4   7       15.41       14.30      1.52 o 
  -3  -4   7        2.02        1.84      0.45 o 
  -2  -4   7        3.93        3.74      0.48 o 
  -1  -4   7       16.47       17.37      0.71 o 
   0  -4   7       27.66       26.52      1.11 o 
   1  -4   7       51.06       49.02      1.44 o 
   2  -4   7        0.25       -0.43      0.43 o 
   3  -4   7       23.75       23.83      1.03 o 
   4  -4   7       73.86       68.15      3.35 o 
  -5  -3   7       59.32       70.42      3.55 o 
  -4  -3   7       27.82       26.89      1.44 o 
  -3  -3   7        8.62        7.89      0.55 o 
  -2  -3   7        1.38        1.24      0.39 o 
  -1  -3   7        1.80        2.86      0.39 o 
   0  -3   7       97.15       97.93      1.80 o 
   1  -3   7      132.73      133.48      1.63 o 
   2  -3   7       13.27       13.99      0.82 o 
   3  -3   7       11.40        9.90      0.89 o 
   4  -3   7      121.86      111.63      4.12 o 
   5  -3   7        1.64        1.17      1.15 o 
  -6  -2   7        0.00        2.20      1.40 o 
  -5  -2   7        2.21        2.09      1.39 o 
  -4  -2   7       16.80       22.68      1.62 o 
  -3  -2   7        1.44        1.33      0.38 o 
  -2  -2   7       32.01       25.29      0.95 o 
  -1  -2   7       44.03       51.11      0.93 o 
   0  -2   7        0.62        2.11      0.28 o 
   1  -2   7      554.31      576.97      5.27 o 
   2  -2   7      112.06      106.16      2.10 o 
   3  -2   7       32.34       29.65      0.92 o 
   4  -2   7        0.82       -0.16      0.85 o 
   5  -2   7       10.68        7.00      1.23 o 
  -6  -1   7        0.03       -0.67      1.67 o 
  -5  -1   7        0.63        0.59      1.01 o 
  -4  -1   7        0.02        1.01      1.90 o 
  -3  -1   7       12.26       10.33      0.75 o 
  -2  -1   7       36.93       42.10      1.04 o 
  -1  -1   7      183.72      221.16      2.53 o 
   0  -1   7       15.85       26.88      1.02 o 
   1  -1   7       26.09       29.36      0.67 o 
   2  -1   7       13.15       11.00      0.58 o 
   3  -1   7        7.88        6.02      1.65 o 
   4  -1   7        0.64        1.76      0.89 o 
   5  -1   7       10.37       14.02      1.39 o 
  -6   0   7        0.15        0.29      1.99 o 
  -5   0   7        0.01       -0.93      0.93 o 
  -4   0   7       13.04       10.67      1.26 o 
  -3   0   7       59.04       58.16      1.19 o 
  -2   0   7        4.57        5.06      0.42 o 
  -1   0   7       61.21       65.77      1.25 o 
   0   0   7       11.38        9.86      0.43 o 
   1   0   7        1.17        1.94      0.31 o 
   2   0   7       26.12       24.37      0.70 o 
   3   0   7      220.89      201.26      2.60 o 
   4   0   7        2.11        2.23      0.63 o 
   5   0   7        0.74        3.69      1.35 o 
  -6   1   7        0.01       -0.17      1.25 o 
  -5   1   7        0.01        0.28      0.98 o 
  -4   1   7        0.76        0.74      0.82 o 
  -3   1   7      507.55      521.38      5.19 o 
  -2   1   7        9.29        8.71      0.49 o 
  -1   1   7       30.33       29.56      0.84 o 
   0   1   7      113.67      137.05      1.87 o 
   1   1   7       28.45       36.41      0.96 o 
   2   1   7        0.33        0.08      0.19 o 
   3   1   7      147.97      139.96      1.95 o 
   4   1   7        0.68        0.17      0.32 o 
   5   1   7        2.46        3.45      0.72 o 
  -6   2   7        0.08        0.46      1.25 o 
  -5   2   7        2.54        1.17      1.10 o 
  -4   2   7        5.18        4.36      1.51 o 
  -3   2   7        0.12       -0.09      0.38 o 
  -2   2   7       13.29        8.69      0.55 o 
  -1   2   7       49.18       48.22      1.07 o 
   0   2   7      334.11      326.69      4.81 o 
   1   2   7      211.38      232.00      2.48 o 
   2   2   7        0.17        0.90      0.23 o 
   3   2   7       72.89       72.71      1.25 o 
   4   2   7       21.33       23.66      1.18 o 
   5   2   7        0.06       -0.37      0.58 o 
  -6   3   7        0.15        1.82      1.32 o 
  -5   3   7        2.84        2.87      1.42 o 
  -4   3   7        0.53        0.34      0.85 o 
  -3   3   7       28.34       25.82      1.05 o 
  -2   3   7        2.18        2.80      0.44 o 
  -1   3   7       11.85        9.91      0.57 o 
   0   3   7       24.00       24.40      0.86 o 
   1   3   7      484.02      504.89      4.30 o 
   2   3   7       62.35       55.33      0.81 o 
   3   3   7        3.81        3.93      0.37 o 
   4   3   7        1.90        1.72      0.45 o 
   5   3   7        0.07       -0.21      0.63 o 
   6   3   7        0.01       -1.17      1.17 o 
  -5   4   7        1.30        0.44      1.12 o 
  -4   4   7        2.82        3.17      1.15 o 
  -3   4   7        0.71        0.46      0.42 o 
  -2   4   7      120.99      131.45      2.08 o 
  -1   4   7       54.06       50.17      1.17 o 
   0   4   7       67.37       68.19      1.48 o 
   1   4   7       11.37       10.16      0.46 o 
   2   4   7       15.29       11.68      0.41 o 
   3   4   7       13.49       13.75      0.69 o 
   4   4   7        8.54        9.39      0.69 o 
   5   4   7        3.09        4.05      0.85 o 
   6   4   7        0.09       -0.50      0.78 o 
  -5   5   7        7.20        7.83      1.61 o 
  -4   5   7        4.04        2.21      1.05 o 
  -3   5   7        0.02        0.24      0.51 o 
  -2   5   7       59.70       58.32      1.50 o 
  -1   5   7       83.66       80.15      1.71 o 
   0   5   7        3.68        2.54      0.40 o 
   1   5   7        0.21        0.25      0.27 o 
   2   5   7       39.51       39.08      0.81 o 
   3   5   7        1.35        0.94      0.35 o 
   4   5   7        0.63        0.15      0.46 o 
   5   5   7       18.94       20.56      1.94 o 
   6   5   7        0.23        0.10      1.21 o 
  -5   6   7        1.57        0.36      1.20 o 
  -4   6   7        3.64        2.30      1.26 o 
  -3   6   7        4.52        5.28      0.75 o 
  -2   6   7        0.02        0.14      0.47 o 
  -1   6   7       27.57       26.21      1.36 o 
   0   6   7      214.95      203.55      3.05 o 
   1   6   7        2.31        1.80      0.35 o 
   2   6   7       37.15       38.83      0.87 o 
   3   6   7        4.56        4.29      0.78 o 
   4   6   7        0.44        0.64      0.72 o 
   5   6   7        0.08       -0.71      1.25 o 
   6   6   7        0.92        1.49      1.47 o 
  -5   7   7        0.59       -0.30      1.84 o 
  -4   7   7        1.79        0.61      1.53 o 
  -3   7   7        0.39        1.50      0.65 o 
  -2   7   7        0.10       -0.43      0.76 o 
  -1   7   7        2.75        1.96      0.56 o 
   0   7   7        0.62       -0.33      0.33 o 
   1   7   7        6.33        6.83      0.57 o 
   2   7   7        1.24        1.31      0.36 o 
   3   7   7       19.36       21.08      0.84 o 
   4   7   7        0.01       -0.15      0.59 o 
   5   7   7        0.26       -0.52      1.35 o 
  -4   8   7        0.32        1.25      1.53 o 
  -3   8   7       11.80       10.10      1.00 o 
  -2   8   7       11.32       11.55      1.02 o 
  -1   8   7        1.28        0.83      0.47 o 
   0   8   7       29.76       27.16      1.70 o 
   1   8   7       29.84       28.68      1.01 o 
   2   8   7        0.76        0.60      0.42 o 
   3   8   7        0.00        0.18      0.76 o 
   4   8   7        3.69        1.61      1.67 o 
   5   8   7        0.40        0.87      1.65 o 
  -3   9   7        6.45        5.85      1.94 o 
  -2   9   7       23.21       23.10      1.37 o 
  -1   9   7        5.15        5.21      0.84 o 
   0   9   7        4.57        3.71      0.65 o 
   1   9   7        7.70        6.64      0.72 o 
   2   9   7        0.85        1.36      0.52 o 
   3   9   7        0.14       -0.06      1.53 o 
   4   9   7        2.53        2.38      1.82 o 
   5   9   7        0.04       -0.73      1.84 o 
  -3  10   7        2.53        1.25      1.57 o 
  -2  10   7        3.57        4.07      1.45 o 
  -1  10   7        2.99        2.83      1.14 o 
   0  10   7        1.69        0.99      0.70 o 
   1  10   7        4.55        3.91      0.83 o 
   2  10   7        8.89       10.59      0.98 o 
   3  10   7        0.02        0.29      0.63 o 
   4  10   7        0.05        1.90      1.96 o 
  -2  11   7        0.42        1.42      1.09 o 
  -1  11   7        0.54        0.18      0.98 o 
   0  11   7        1.17        0.07      0.98 o 
   1  11   7        1.10        1.10      0.80 o 
   2  11   7        2.23        2.06      1.07 o 
   3  11   7        1.45        0.87      0.80 o 
  -1  12   7        5.80        4.33      1.37 o 
   0  12   7        0.22       -1.07      1.07 o 
   1  12   7        1.03        1.97      0.89 o 
   2  12   7        1.30        2.42      1.20 o 
   0  13   7        1.49       -0.35      1.21 o 
   1  13   7        0.08       -1.15      1.86 o 
  -1 -11   8        2.70        1.82      2.14 o 
   0 -11   8        0.01        1.19      2.04 o 
   1 -11   8        0.02       -1.53      1.53 o 
  -2 -10   8       12.92       14.20      2.13 o 
  -1 -10   8        0.12        3.37      2.00 o 
   0 -10   8        1.08        3.47      1.88 o 
   1 -10   8        1.47       -0.18      1.51 o 
  -3  -9   8        1.99        1.00      0.81 o 
  -2  -9   8        0.58        0.10      1.10 o 
  -1  -9   8        6.72        7.48      2.16 o 
   0  -9   8        2.07        1.24      1.01 o 
   1  -9   8        4.67        3.22      0.77 o 
  -4  -8   8        0.36        0.28      0.99 o 
  -3  -8   8        0.49       -0.53      0.69 o 
  -2  -8   8        0.35        0.41      0.73 o 
  -1  -8   8       70.15       73.46      2.88 o 
   0  -8   8       49.32       49.30      1.81 o 
   1  -8   8        1.42        0.91      0.62 o 
   2  -8   8        0.14        0.16      1.21 o 
  -4  -7   8        1.48        0.78      0.65 o 
  -3  -7   8        0.00       -0.52      0.55 o 
  -2  -7   8        0.66       -0.08      0.63 o 
  -1  -7   8      289.70      288.45      4.93 o 
   0  -7   8       82.11       88.11      6.25 o 
   1  -7   8       21.36       20.22      1.05 o 
   2  -7   8        3.20        2.88      0.86 o 
  -4  -6   8        2.42        1.78      0.81 o 
  -3  -6   8        0.07        0.20      0.57 o 
  -2  -6   8        0.27       -0.05      0.44 o 
  -1  -6   8        5.40        5.66      0.69 o 
   0  -6   8       96.68       95.47      2.43 o 
   1  -6   8        0.17       -0.38      0.57 o 
   2  -6   8       33.90       36.15      1.93 o 
  -5  -5   8        3.25        2.03      1.32 o 
  -4  -5   8        0.62        1.04      1.10 o 
  -3  -5   8        0.01       -0.32      0.74 o 
  -2  -5   8        0.09       -0.38      0.38 o 
  -1  -5   8        1.86        1.59      0.47 o 
   0  -5   8       14.66       12.31      0.93 o 
   1  -5   8       14.87       16.55      1.29 o 
   2  -5   8        4.69        4.85      0.91 o 
   3  -5   8       61.12       48.02      3.19 o 
   4  -5   8        0.06        0.89      1.31 o 
  -5  -4   8        5.23        5.57      1.51 o 
  -4  -4   8        1.47        1.09      1.07 o 
  -3  -4   8        2.10        1.82      0.48 o 
  -2  -4   8        0.11       -0.15      0.38 o 
  -1  -4   8        0.94        1.07      0.39 o 
   0  -4   8        1.55        0.87      0.54 o 
   1  -4   8      375.69      364.48      4.39 o 
   2  -4   8        0.07       -0.40      0.40 o 
   3  -4   8        9.29       11.10      0.96 o 
   4  -4   8        5.01        5.16      1.37 o 
  -5  -3   8        1.79        5.22      1.13 o 
  -4  -3   8        3.86        3.47      1.38 o 
  -3  -3   8        0.51        0.21      0.39 o 
  -2  -3   8        0.00       -0.53      0.53 o 
  -1  -3   8        2.57        2.76      0.42 o 
   0  -3   8        8.18        7.94      0.70 o 
   1  -3   8      807.48      790.58      9.94 o 
   2  -3   8       57.42       55.03      1.15 o 
   3  -3   8        0.38        0.08      0.40 o 
   4  -3   8       24.11       20.24      1.96 o 
   5  -3   8        8.38       10.03      1.59 o 
  -5  -2   8        6.05        7.07      1.36 o 
  -4  -2   8       16.91       15.10      1.61 o 
  -3  -2   8       32.27       30.17      1.31 o 
  -2  -2   8        0.03        0.55      0.35 o 
  -1  -2   8        2.06        2.33      0.37 o 
   0  -2   8       80.20       82.90      2.05 o 
   1  -2   8       19.78       18.52      0.77 o 
   2  -2   8        0.86        0.22      0.42 o 
   3  -2   8        1.09        0.26      0.37 o 
   4  -2   8       26.20       30.65      2.28 o 
   5  -2   8       18.83       13.23      1.65 o 
  -5  -1   8        0.15       -0.92      1.06 o 
  -4  -1   8      198.14      210.73     12.69 o 
  -3  -1   8       86.06       76.66      1.57 o 
  -2  -1   8       13.10       12.93      0.68 o 
  -1  -1   8        0.17        0.38      0.34 o 
   0  -1   8        0.51        0.90      0.27 o 
   1  -1   8      121.94      126.68      1.65 o 
   2  -1   8        1.59        2.91      0.42 o 
   3  -1   8        0.34        0.74      0.36 o 
   4  -1   8        3.91        4.80      0.58 o 
   5  -1   8       51.75       57.14      2.86 o 
   6  -1   8        0.53        0.06      0.93 o 
  -5   0   8        0.41        1.06      1.18 o 
  -4   0   8       33.63       37.68      2.37 o 
  -3   0   8       67.39       75.37      1.53 o 
  -2   0   8       19.06       19.56      0.79 o 
  -1   0   8       81.28       68.10      1.35 o 
   0   0   8       40.12       42.33      1.06 o 
   1   0   8        0.69        0.91      0.33 o 
   2   0   8      211.46      212.84      2.25 o 
   3   0   8      122.96      114.58      1.79 o 
   4   0   8        9.33        9.71      0.79 o 
   5   0   8        0.18        0.54      0.91 o 
  -5   1   8        0.06        0.98      1.10 o 
  -4   1   8        0.81        1.01      0.95 o 
  -3   1   8        1.25        2.22      0.49 o 
  -2   1   8       10.77       10.10      0.62 o 
  -1   1   8       78.14       85.39      1.83 o 
   0   1   8       29.82       47.12      0.97 o 
   1   1   8        0.30        1.99      0.31 o 
   2   1   8       25.76       22.27      0.58 o 
   3   1   8       17.37       16.80      0.85 o 
   4   1   8        3.56        2.75      0.60 o 
   5   1   8        0.67        1.12      0.69 o 
  -5   2   8        0.26        0.61      1.09 o 
  -4   2   8        0.00       -0.79      0.88 o 
  -3   2   8        0.50        0.45      0.45 o 
  -2   2   8       55.24       51.54      1.38 o 
  -1   2   8        3.11        4.02      0.55 o 
   0   2   8       52.90       50.14      1.09 o 
   1   2   8        1.16        1.10      0.28 o 
   2   2   8        3.95        2.54      0.30 o 
   3   2   8       16.19       14.57      0.59 o 
   4   2   8       62.22       62.98      1.97 o 
   5   2   8        0.19       -0.61      0.61 o 
  -5   3   8        0.16        1.07      1.18 o 
  -4   3   8        0.07        0.38      0.92 o 
  -3   3   8        3.46        2.77      0.57 o 
  -2   3   8      828.07      839.82      8.85 o 
  -1   3   8       21.31       19.62      0.77 o 
   0   3   8        0.70        0.98      0.31 o 
   1   3   8       29.54       34.56      0.82 o 
   2   3   8        2.56        3.49      0.34 o 
   3   3   8       10.04       11.42      0.51 o 
   4   3   8        4.03        3.49      1.30 o 
   5   3   8        0.50        0.61      0.75 o 
   6   3   8        0.32        0.02      0.97 o 
  -5   4   8        1.57        2.48      1.94 o 
  -4   4   8        0.80        1.04      1.25 o 
  -3   4   8        8.07        6.97      0.74 o 
  -2   4   8       39.03       36.61      1.13 o 
  -1   4   8        0.05       -0.24      0.37 o 
   0   4   8        3.88        2.60      0.37 o 
   1   4   8       92.08       94.33      1.30 o 
   2   4   8       32.90       34.18      0.77 o 
   3   4   8        0.00       -0.32      0.32 o 
   4   4   8       25.15       28.74      1.37 o 
   5   4   8       11.21       12.69      1.63 o 
   6   4   8        0.00        0.32      1.11 o 
  -5   5   8        0.77       -0.05      1.25 o 
  -4   5   8        6.94        6.08      1.36 o 
  -3   5   8        1.66        1.40      0.56 o 
  -2   5   8       27.37       24.67      0.99 o 
  -1   5   8        0.64        1.09      0.44 o 
   0   5   8        1.79        1.93      0.49 o 
   1   5   8       27.11       26.62      0.76 o 
   2   5   8       97.76       95.75      1.87 o 
   3   5   8       12.30       10.43      0.87 o 
   4   5   8        0.48        0.38      0.63 o 
   5   5   8        0.72        1.45      1.25 o 
   6   5   8        0.01       -0.22      1.27 o 
  -5   6   8        3.08        4.10      1.94 o 
  -4   6   8        1.40        1.90      1.27 o 
  -3   6   8        2.37        2.18      0.60 o 
  -2   6   8        6.08        6.14      0.78 o 
  -1   6   8       13.14       12.96      0.95 o 
   0   6   8       23.25       27.42      1.17 o 
   1   6   8        6.88        7.02      0.49 o 
   2   6   8       15.62       15.29      0.61 o 
   3   6   8        0.23        0.73      0.65 o 
   4   6   8        0.31        0.65      0.69 o 
   5   6   8        1.38        2.18      1.53 o 
  -4   7   8        7.15        6.11      1.49 o 
  -3   7   8        0.72       -0.33      0.60 o 
  -2   7   8        1.10        0.97      1.21 o 
  -1   7   8       33.79       33.09      1.26 o 
   0   7   8      133.95      125.53      2.37 o 
   1   7   8        3.45        3.59      0.47 o 
   2   7   8        3.95        3.53      0.43 o 
   3   7   8        5.39        4.59      0.91 o 
   4   7   8        0.08       -0.43      0.74 o 
   5   7   8        0.25        0.59      1.53 o 
  -4   8   8        3.27        0.79      1.94 o 
  -3   8   8        0.68       -0.13      0.77 o 
  -2   8   8        1.37        1.06      0.67 o 
  -1   8   8        0.36        0.88      0.63 o 
   0   8   8        4.50        4.66      0.77 o 
   1   8   8       40.48       39.55      1.32 o 
   2   8   8        0.02       -0.33      0.38 o 
   3   8   8       11.24       12.68      1.30 o 
   4   8   8        1.24        0.28      1.61 o 
   5   8   8        0.02       -0.52      1.59 o 
  -3   9   8        0.54       -0.37      0.99 o 
  -2   9   8        0.04       -0.10      0.71 o 
  -1   9   8        0.18        0.07      0.79 o 
   0   9   8        1.94        2.00      0.88 o 
   1   9   8        7.92       10.23      0.99 o 
   2   9   8        1.91        2.32      0.61 o 
   3   9   8        1.94        1.13      1.59 o 
   4   9   8        2.96        0.81      1.84 o 
  -2  10   8        4.42        2.68      1.58 o 
  -1  10   8        4.05        6.36      1.25 o 
   0  10   8        0.00       -0.79      0.79 o 
   1  10   8        1.93        0.96      0.71 o 
   2  10   8        5.62        5.82      1.15 o 
   3  10   8        0.04       -0.54      1.76 o 
   4  10   8        0.13       -1.63      1.74 o 
  -2  11   8        3.61        2.93      1.19 o 
  -1  11   8        6.14        3.95      1.31 o 
   0  11   8        0.27       -1.28      1.92 o 
   1  11   8        2.15        0.55      0.81 o 
   2  11   8        4.12        4.38      2.00 o 
   3  11   8        0.21       -0.68      1.45 o 
  -1  12   8        1.85        1.66      1.21 o 
   0  12   8        1.40        0.52      1.23 o 
   1  12   8        0.00       -0.65      0.84 o 
   2  12   8        0.28       -1.07      1.08 o 
   0 -11   9        0.76        1.90      1.94 o 
  -2 -10   9        0.03       -0.30      2.02 o 
  -1 -10   9        3.37        4.01      2.08 o 
   0 -10   9        0.37       -1.61      1.61 o 
   1 -10   9        0.00       -1.15      1.57 o 
  -3  -9   9        0.38        1.16      0.89 o 
  -2  -9   9       19.26       21.42      1.92 o 
  -1  -9   9        7.31        5.39      2.26 o 
   0  -9   9        1.82        1.23      1.55 o 
   1  -9   9        0.53       -1.05      1.49 o 
  -3  -8   9        0.50        0.11      0.83 o 
  -2  -8   9        9.25        9.63      1.49 o 
  -1  -8   9       23.63       22.82      2.86 o 
   0  -8   9        0.56       -0.07      0.71 o 
   1  -8   9        1.08        2.33      0.81 o 
  -4  -7   9        1.58        1.05      0.59 o 
  -3  -7   9        0.88        0.69      0.64 o 
  -2  -7   9       11.06       10.52      1.06 o 
  -1  -7   9       11.77        9.63      1.29 o 
   0  -7   9       21.28       24.82      1.62 o 
   1  -7   9        0.97        0.44      0.66 o 
   2  -7   9        0.01        1.25      1.31 o 
  -4  -6   9        0.00        0.40      0.50 o 
  -3  -6   9        3.22        3.08      0.70 o 
  -2  -6   9        0.37        0.12      0.79 o 
  -1  -6   9        0.38       -0.06      0.53 o 
   0  -6   9       78.21       81.46      2.30 o 
   1  -6   9       87.35       85.76      2.18 o 
   2  -6   9        0.94        1.10      0.86 o 
   3  -6   9        0.10       -1.19      1.19 o 
  -4  -5   9        0.02        0.07      0.45 o 
  -3  -5   9        5.96        5.82      0.71 o 
  -2  -5   9        0.00        0.02      0.46 o 
  -1  -5   9        2.54        1.91      0.49 o 
   0  -5   9      735.22      740.39      9.92 o 
   1  -5   9      118.19      122.93      4.01 o 
   2  -5   9       15.40       13.52      0.88 o 
   3  -5   9        4.14        5.33      1.69 o 
   4  -5   9        0.00        0.56      1.47 o 
  -5  -4   9        0.02        0.20      2.78 o 
  -4  -4   9        0.61        1.55      0.63 o 
  -3  -4   9       15.81       13.81      0.91 o 
  -2  -4   9        0.23        0.55      0.41 o 
  -1  -4   9        1.68        1.27      0.43 o 
   0  -4   9       18.97       21.76      1.15 o 
   1  -4   9      187.65      196.39      3.30 o 
   2  -4   9        2.68        1.81      0.40 o 
   3  -4   9       16.27       14.71      2.02 o 
   4  -4   9        6.92        5.81      1.59 o 
   5  -4   9        0.23       -1.27      1.27 o 
  -5  -3   9        3.31        2.24      1.33 o 
  -4  -3   9        4.13        3.13      0.57 o 
  -3  -3   9        1.57        1.58      0.62 o 
  -2  -3   9        0.74        0.49      0.41 o 
  -1  -3   9        0.00       -0.26      0.34 o 
   0  -3   9       17.53       17.36      0.98 o 
   1  -3   9        0.17        0.00      0.40 o 
   2  -3   9       18.82       19.00      1.32 o 
   3  -3   9        8.91        9.49      1.14 o 
   4  -3   9       13.00        7.77      1.59 o 
   5  -3   9        0.07        1.43      1.33 o 
  -5  -2   9        9.29       11.34      1.39 o 
  -4  -2   9        7.95        8.33      1.39 o 
  -3  -2   9        1.52        1.09      0.56 o 
  -2  -2   9       11.78       10.33      0.62 o 
  -1  -2   9        0.74        1.08      0.38 o 
   0  -2   9        1.43        1.62      0.44 o 
   1  -2   9       50.77       38.97      1.08 o 
   2  -2   9      223.41      231.12      3.38 o 
   3  -2   9        1.53        0.60      0.47 o 
   4  -2   9        9.20        5.91      1.57 o 
   5  -2   9        3.15       -0.22      1.23 o 
   6  -2   9        0.15        1.07      1.23 o 
  -5  -1   9        1.13        1.91      1.29 o 
  -4  -1   9        2.21        3.13      2.00 o 
  -3  -1   9        9.47        8.95      0.81 o 
  -2  -1   9        0.79        0.09      0.44 o 
  -1  -1   9        6.46        4.62      0.51 o 
   0  -1   9       17.47       19.95      1.14 o 
   1  -1   9        4.68        5.58      0.80 o 
   2  -1   9     1169.94     1143.37     11.04 o 
   3  -1   9       30.18       27.06      3.05 o 
   4  -1   9        0.61        0.52      1.09 o 
   5  -1   9        6.64        3.63      1.41 o 
   6  -1   9        1.86       -0.61      1.11 o 
  -5   0   9        0.18        0.46      1.21 o 
  -4   0   9       17.09       19.49      1.72 o 
  -3   0   9       22.35       15.19      0.96 o 
  -2   0   9       38.05       34.76      1.10 o 
  -1   0   9       10.45        9.66      0.66 o 
   0   0   9        0.04       -0.32      0.36 o 
   1   0   9       69.23       76.10      1.60 o 
   2   0   9        1.29        1.61      0.27 o 
   3   0   9        1.44        0.92      0.43 o 
   4   0   9        0.36        0.89      1.05 o 
   5   0   9        8.20       10.81      1.57 o 
   6   0   9        4.05        3.07      1.27 o 
  -5   1   9        0.15       -0.25      1.09 o 
  -4   1   9        1.73        4.71      1.23 o 
  -3   1   9      310.62      306.73      4.35 o 
  -2   1   9      140.75      131.16      2.16 o 
  -1   1   9       16.08       15.23      0.80 o 
   0   1   9        1.32        0.53      0.34 o 
   1   1   9        0.36        0.77      0.35 o 
   2   1   9       21.89       26.49      0.68 o 
   3   1   9        2.42        3.69      0.48 o 
   4   1   9        0.01       -0.26      1.07 o 
   5   1   9        2.16        1.90      1.23 o 
   6   1   9        8.21       10.37      1.51 o 
  -5   2   9        0.06        0.52      1.26 o 
  -4   2   9        3.28        2.99      1.11 o 
  -3   2   9      131.67      143.15      2.62 o 
  -2   2   9      118.57      117.84      2.03 o 
  -1   2   9       36.34       36.48      1.20 o 
   0   2   9       34.60       32.28      0.95 o 
   1   2   9        7.00        6.13      0.43 o 
   2   2   9        2.07        1.42      0.28 o 
   3   2   9       10.15        9.62      0.46 o 
   4   2   9       48.29       45.25      2.62 o 
   5   2   9        0.37       -0.40      1.05 o 
   6   2   9        1.02        0.30      1.11 o 
  -5   3   9        5.02        6.77      1.52 o 
  -4   3   9        0.20       -0.60      2.17 o 
  -3   3   9        0.02        0.47      0.53 o 
  -2   3   9       11.47       15.01      0.83 o 
  -1   3   9        4.80        4.76      0.54 o 
   0   3   9       44.46       42.39      1.19 o 
   1   3   9        4.43        6.47      0.45 o 
   2   3   9        2.72        3.16      0.30 o 
   3   3   9       10.92        9.23      0.61 o 
   4   3   9       49.77       53.26      2.91 o 
   5   3   9        0.94        1.29      1.21 o 
   6   3   9        0.70        0.00      1.15 o 
  -5   4   9        0.30        0.86      1.78 o 
  -4   4   9        0.14       -0.45      0.51 o 
  -3   4   9        0.86        0.34      0.53 o 
  -2   4   9        4.28        4.88      0.62 o 
  -1   4   9       23.90       22.37      1.38 o 
   0   4   9        1.47        0.30      0.37 o 
   1   4   9        7.83        8.20      0.44 o 
   2   4   9        0.52        0.00      0.26 o 
   3   4   9        4.64        5.86      0.72 o 
   4   4   9        4.80        4.89      0.76 o 
   5   4   9        8.70       13.56      1.80 o 
   6   4   9        0.01        1.67      1.25 o 
  -5   5   9        0.75        0.44      1.86 o 
  -4   5   9        0.61        0.93      0.64 o 
  -3   5   9        0.01        0.58      0.58 o 
  -2   5   9       18.47       17.61      1.00 o 
  -1   5   9      666.31      673.76      7.30 o 
   0   5   9       32.25       33.09      1.19 o 
   1   5   9        0.11        0.13      0.33 o 
   2   5   9        7.19        7.05      0.45 o 
   3   5   9        0.79        1.35      1.45 o 
   4   5   9        1.78        3.18      1.41 o 
   5   5   9        1.07        3.89      1.51 o 
  -5   6   9        0.24       -1.84      1.84 o 
  -4   6   9        4.41        7.04      2.02 o 
  -3   6   9        0.10        1.23      0.58 o 
  -2   6   9        5.09        4.78      0.74 o 
  -1   6   9      112.74      119.57      2.20 o 
   0   6   9        0.27        0.02      0.35 o 
   1   6   9        1.33        0.80      0.36 o 
   2   6   9       10.97       10.42      0.55 o 
   3   6   9        7.90        8.84      1.45 o 
   4   6   9        0.01       -0.66      0.66 o 
   5   6   9        2.55        3.19      1.57 o 
  -4   7   9        2.34        2.73      2.17 o 
  -3   7   9       10.67       13.94      1.02 o 
  -2   7   9        2.49        2.09      0.69 o 
  -1   7   9        9.03        8.36      0.75 o 
   0   7   9        0.19       -0.16      0.39 o 
   1   7   9        0.20        0.28      0.43 o 
   2   7   9       10.15        8.66      0.79 o 
   3   7   9        8.64        7.14      1.06 o 
   4   7   9        0.73       -1.41      1.41 o 
   5   7   9        0.23       -1.49      1.49 o 
  -4   8   9        4.78        6.72      2.42 o 
  -3   8   9        0.38       -0.18      0.74 o 
  -2   8   9        1.53        1.46      0.78 o 
  -1   8   9        3.37        3.85      1.08 o 
   0   8   9        1.62        1.33      0.56 o 
   1   8   9        4.74        5.58      0.64 o 
   2   8   9        0.61        0.32      0.43 o 
   3   8   9        3.98        4.41      1.34 o 
   4   8   9        0.10       -0.16      1.53 o 
   5   8   9        0.02        0.97      1.90 o 
  -3   9   9        2.43       -0.02      0.96 o 
  -2   9   9        0.00       -0.89      0.89 o 
  -1   9   9        1.09        1.72      1.01 o 
   0   9   9        3.70        2.97      0.95 o 
   1   9   9       70.47       77.68      2.36 o 
   2   9   9        3.88        3.65      1.25 o 
   3   9   9        0.68        0.73      1.69 o 
   4   9   9        0.63       -0.63      1.76 o 
  -3  10   9        2.63        0.71      1.25 o 
  -2  10   9        0.00        0.89      1.74 o 
  -1  10   9        0.04       -0.04      0.94 o 
   0  10   9        0.06       -0.96      0.96 o 
   1  10   9        0.41        0.18      0.98 o 
   2  10   9        3.73        3.48      1.11 o 
   3  10   9        0.22        0.06      1.82 o 
   4  10   9        1.26        2.22      2.12 o 
  -1  11   9        0.49        0.05      1.10 o 
   0  11   9        0.50        0.63      1.11 o 
   1  11   9        0.03        0.68      0.85 o 
   2  11   9        3.03        5.56      1.42 o 
   3  11   9        0.25        1.94      2.26 o 
  -1  12   9        0.84       -0.44      1.16 o 
   0  12   9        1.12       -0.74      1.21 o 
   1  12   9        0.12       -0.12      1.94 o 
   2  12   9        0.26        0.03      1.80 o 
  -1 -10  10        0.02       -0.83      2.06 o 
   0 -10  10        0.00        2.06      1.84 o 
  -2  -9  10        4.67        4.82      2.28 o 
  -1  -9  10        0.01        1.61      2.04 o 
   0  -9  10        0.05       -1.47      1.47 o 
   1  -9  10        1.29        2.93      1.88 o 
  -3  -8  10        1.89        2.75      0.94 o 
  -2  -8  10        9.80       10.47      1.56 o 
  -1  -8  10        0.16        0.61      1.82 o 
   0  -8  10        1.77        1.49      0.89 o 
   1  -8  10        2.90        6.33      1.80 o 
  -3  -7  10        0.03       -0.34      0.71 o 
  -2  -7  10        2.06        2.01      2.40 o 
  -1  -7  10       17.26       13.38      2.40 o 
   0  -7  10        5.94        5.93      1.36 o 
   1  -7  10        0.03       -0.04      0.61 o 
   2  -7  10        0.05       -1.43      1.53 o 
  -4  -6  10        1.45        0.64      0.61 o 
  -3  -6  10        0.51       -0.44      0.63 o 
  -2  -6  10        3.67        6.15      0.93 o 
  -1  -6  10       47.10       47.01      1.93 o 
   0  -6  10       11.35       11.05      1.06 o 
   1  -6  10        0.12        0.44      0.56 o 
   2  -6  10        2.89        6.39      1.74 o 
   3  -6  10        0.02        0.26      1.67 o 
  -4  -5  10        0.56        0.79      0.55 o 
  -3  -5  10       12.31       14.67      0.97 o 
  -2  -5  10        5.28        4.87      0.77 o 
  -1  -5  10       17.48       17.55      1.03 o 
   0  -5  10       32.06       30.85      1.47 o 
   1  -5  10       36.75       37.13      1.43 o 
   2  -5  10        1.09        0.20      0.82 o 
   3  -5  10        0.24        0.77      1.47 o 
   4  -5  10        1.50        0.93      1.63 o 
  -4  -4  10        0.96        0.48      0.53 o 
  -3  -4  10        0.37       -0.47      0.59 o 
  -2  -4  10       13.55       14.22      0.83 o 
  -1  -4  10        1.60        1.46      0.47 o 
   0  -4  10        2.47        0.69      0.56 o 
   1  -4  10       55.84       59.59      1.51 o 
   2  -4  10       58.44       56.27      1.44 o 
   3  -4  10        0.60        0.87      1.41 o 
   4  -4  10        0.71       -1.39      1.39 o 
   5  -4  10        3.73        3.35      1.74 o 
  -5  -3  10        0.00       -0.59      1.26 o 
  -4  -3  10        0.20        1.17      0.54 o 
  -3  -3  10        0.20       -0.13      0.53 o 
  -2  -3  10       19.92       19.18      1.10 o 
  -1  -3  10        1.04        1.72      0.44 o 
   0  -3  10       14.06       15.27      1.00 o 
   1  -3  10      705.77      738.58      9.33 o 
   2  -3  10      105.08      106.10      2.87 o 
   3  -3  10        4.42        4.70      1.63 o 
   4  -3  10        2.48        0.50      1.43 o 
   5  -3  10        0.55        0.30      1.47 o 
  -5  -2  10        5.87        6.99      1.33 o 
  -4  -2  10        0.19       -0.09      0.48 o 
  -3  -2  10        0.38        0.06      0.49 o 
  -2  -2  10       41.26       34.55      1.04 o 
  -1  -2  10        1.58        1.50      0.43 o 
   0  -2  10       21.41       22.30      0.98 o 
   1  -2  10      181.73      171.77      2.69 o 
   2  -2  10      100.10      112.25      2.52 o 
   3  -2  10        5.88        4.46      1.51 o 
   4  -2  10        2.84        4.58      1.59 o 
   5  -2  10        1.71        1.33      1.43 o 
  -5  -1  10        0.13       -1.20      1.20 o 
  -4  -1  10        1.37        0.75      0.49 o 
  -3  -1  10        0.69        1.30      0.59 o 
  -2  -1  10        4.73        5.20      0.61 o 
  -1  -1  10       10.95        9.18      0.85 o 
   0  -1  10        3.22        2.55      0.54 o 
   1  -1  10       32.93       33.90      1.05 o 
   2  -1  10       14.19       10.86      0.91 o 
   3  -1  10       10.77        8.47      1.74 o 
   4  -1  10        3.05        3.37      1.41 o 
   5  -1  10        1.29        0.99      1.35 o 
   6  -1  10        0.00       -0.12      1.29 o 
  -5   0  10        0.22        0.18      1.30 o 
  -4   0  10       17.10       18.91      1.07 o 
  -3   0  10        3.25        2.47      0.73 o 
  -2   0  10        0.12       -0.39      0.44 o 
  -1   0  10       16.93       18.43      0.91 o 
   0   0  10        6.50        7.86      0.67 o 
   1   0  10        2.80        4.07      0.64 o 
   2   0  10       66.80       66.02      1.21 o 
   3   0  10       60.20       67.46      4.94 o 
   4   0  10        0.81       -0.40      1.15 o 
   5   0  10        2.39        2.50      1.37 o 
   6   0  10        0.12        0.75      1.35 o 
  -5   1  10        2.69        2.14      1.38 o 
  -4   1  10        0.04       -0.08      0.58 o 
  -3   1  10        0.00        0.67      0.58 o 
  -2   1  10       18.11       17.12      0.87 o 
  -1   1  10        0.22        0.83      0.43 o 
   0   1  10       10.04       10.11      0.63 o 
   1   1  10       11.97       14.51      0.79 o 
   2   1  10       18.94       20.40      0.64 o 
   3   1  10      660.82      654.66     11.82 o 
   4   1  10       13.64        9.30      1.65 o 
   5   1  10        0.09        1.49      1.35 o 
   6   1  10        1.68        2.84      1.43 o 
  -5   2  10        2.42        4.23      1.53 o 
  -4   2  10        2.20        3.16      1.00 o 
  -3   2  10       26.35       34.79      1.40 o 
  -2   2  10       22.36       20.78      0.95 o 
  -1   2  10       21.75       19.85      0.87 o 
   0   2  10       29.13       25.49      0.91 o 
   1   2  10        0.00        0.05      0.40 o 
   2   2  10       11.91       12.58      0.60 o 
   3   2  10       37.15       35.68      1.06 o 
   4   2  10        0.62        0.26      1.15 o 
   5   2  10        0.01        1.23      1.41 o 
   6   2  10        1.04        2.64      1.37 o 
  -5   3  10        3.07        3.13      1.55 o 
  -4   3  10        0.25        0.27      0.83 o 
  -3   3  10        4.85        5.05      0.74 o 
  -2   3  10      228.34      217.23      3.54 o 
  -1   3  10       95.59       90.45      1.78 o 
   0   3  10       15.62       15.06      0.74 o 
   1   3  10        4.85        3.35      0.46 o 
   2   3  10        1.47        1.23      0.35 o 
   3   3  10        0.04        0.12      0.43 o 
   4   3  10        0.78        3.09      1.39 o 
   5   3  10        0.00        1.03      1.29 o 
   6   3  10        0.91        1.76      1.49 o 
  -5   4  10       16.56       15.09      2.86 o 
  -4   4  10        0.47        0.34      0.74 o 
  -3   4  10        4.16        5.04      0.74 o 
  -2   4  10      183.11      194.70      3.34 o 
  -1   4  10       72.40       64.60      1.56 o 
   0   4  10       21.63       23.00      1.02 o 
   1   4  10        8.73        7.91      0.51 o 
   2   4  10        0.08        0.40      0.29 o 
   3   4  10        0.79        1.32      0.61 o 
   4   4  10        2.52        3.73      1.47 o 
   5   4  10        8.91        9.44      1.82 o 
  -4   5  10        9.18       13.13      1.27 o 
  -3   5  10        4.29        6.11      0.82 o 
  -2   5  10        4.44        4.86      0.75 o 
  -1   5  10       11.76       12.95      0.87 o 
   0   5  10        0.42        1.42      0.46 o 
   1   5  10        3.28        3.03      0.43 o 
   2   5  10        0.37        0.07      0.35 o 
   3   5  10        2.50        2.58      0.72 o 
   4   5  10        0.79        1.96      1.41 o 
   5   5  10       26.34       28.04      2.58 o 
  -4   6  10        0.05       -0.63      0.97 o 
  -3   6  10        0.00        0.39      0.63 o 
  -2   6  10        5.74        4.50      0.74 o 
  -1   6  10        1.31        1.48      0.61 o 
   0   6  10        2.75        1.67      0.62 o 
   1   6  10        2.34        1.48      0.44 o 
   2   6  10        0.00       -0.30      0.35 o 
   3   6  10        0.62        1.08      0.70 o 
   4   6  10        0.64       -0.40      1.33 o 
   5   6  10        0.04        0.00      1.55 o 
  -4   7  10        0.29       -0.75      1.90 o 
  -3   7  10        1.06        1.14      0.77 o 
  -2   7  10        0.02       -0.38      0.62 o 
  -1   7  10       29.09       27.09      1.55 o 
   0   7  10      260.70      259.58      3.86 o 
   1   7  10       20.07       19.37      1.01 o 
   2   7  10        0.05        0.23      0.45 o 
   3   7  10        0.31       -0.54      0.71 o 
   4   7  10        0.36        1.11      1.57 o 
   5   7  10        0.00       -0.67      1.65 o 
  -3   8  10        4.55        6.01      1.08 o 
  -2   8  10        0.59       -0.62      0.84 o 
  -1   8  10        2.38        2.81      0.91 o 
   0   8  10      104.31      116.29      4.24 o 
   1   8  10        0.84        0.84      0.53 o 
   2   8  10        0.44        0.05      0.47 o 
   3   8  10        1.24        1.76      1.70 o 
   4   8  10        1.56       -1.65      1.65 o 
  -3   9  10        2.73        3.31      1.19 o 
  -2   9  10        9.99       13.42      1.41 o 
  -1   9  10        0.47        0.07      0.83 o 
   0   9  10        3.28        2.09      0.96 o 
   1   9  10        0.01       -0.19      0.67 o 
   2   9  10        0.05       -0.40      0.99 o 
   3   9  10        1.28        1.88      1.82 o 
   4   9  10        0.87       -0.12      1.90 o 
  -2  10  10        0.05       -0.75      1.69 o 
  -1  10  10        0.97        1.08      1.17 o 
   0  10  10        0.11        0.54      0.89 o 
   1  10  10        3.34        3.79      0.85 o 
   2  10  10        1.00       -0.04      1.04 o 
   3  10  10        0.26       -0.61      1.98 o 
  -1  11  10        0.03        0.63      1.20 o 
   0  11  10        0.42       -0.50      0.95 o 
   1  11  10        0.44       -0.06      0.92 o 
   2  11  10       17.39       18.95      1.73 o 
  -1  -9  11        0.01        0.69      2.00 o 
   0  -9  11        3.67        1.96      1.94 o 
  -2  -8  11        0.92        4.60      2.20 o 
  -1  -8  11        0.07       -1.65      1.65 o 
   0  -8  11        0.99       -0.04      1.74 o 
   1  -8  11        0.01       -1.45      1.45 o 
  -3  -7  11        3.90        5.01      1.17 o 
  -2  -7  11        1.30        0.58      1.61 o 
  -1  -7  11        1.13        0.36      1.71 o 
   0  -7  11        0.19       -0.25      1.13 o 
   1  -7  11        0.00       -1.41      1.45 o 
   2  -7  11        2.93        5.21      2.20 o 
  -3  -6  11        5.14        5.06      0.84 o 
  -2  -6  11        9.37        8.18      1.12 o 
  -1  -6  11       42.82       42.68      2.52 o 
   0  -6  11        0.23       -0.66      0.66 o 
   1  -6  11        0.01       -0.28      1.05 o 
   2  -6  11        2.49        2.08      1.96 o 
   3  -6  11        1.01        1.88      1.82 o 
   4  -6  11        0.97        5.33      2.24 o 
  -4  -5  11        2.09        2.71      0.71 o 
  -3  -5  11        4.15        5.97      1.09 o 
  -2  -5  11        0.47        0.13      0.64 o 
  -1  -5  11        1.72        3.03      1.06 o 
   0  -5  11        1.18       -0.57      0.84 o 
   1  -5  11        0.81        1.43      0.58 o 
   2  -5  11        0.13        1.34      0.99 o 
   3  -5  11        5.26        5.35      2.02 o 
   4  -5  11        2.95        6.27      2.14 o 
  -4  -4  11        0.24        0.73      0.61 o 
  -3  -4  11        5.07        5.58      1.16 o 
  -2  -4  11        0.81        0.73      0.64 o 
  -1  -4  11        7.13        6.74      0.76 o 
   0  -4  11       65.86       65.61      3.43 o 
   1  -4  11        0.01        0.09      0.53 o 
   2  -4  11        1.14        1.47      0.95 o 
   3  -4  11        5.24        4.68      1.86 o 
   4  -4  11        2.93        2.14      1.71 o 
   5  -4  11        0.62        1.80      1.84 o 
  -4  -3  11        0.60        0.49      0.77 o 
  -3  -3  11        3.08        2.96      1.01 o 
  -2  -3  11       41.82       37.17      1.38 o 
  -1  -3  11       25.36       24.87      0.97 o 
   0  -3  11        2.05        2.54      0.98 o 
   1  -3  11       17.17       18.43      1.50 o 
   2  -3  11       26.83       31.14      0.96 o 
   3  -3  11        1.22       -0.10      1.43 o 
   4  -3  11        0.00       -1.47      1.47 o 
   5  -3  11        1.79        1.25      1.63 o 
  -4  -2  11        0.14        0.09      0.52 o 
  -3  -2  11        3.86        3.65      0.68 o 
  -2  -2  11       10.32       11.03      0.72 o 
  -1  -2  11       30.31       23.09      1.24 o 
   0  -2  11       15.07       16.04      1.28 o 
   1  -2  11       24.71       22.55      0.97 o 
   2  -2  11       28.07       25.89      1.65 o 
   3  -2  11       15.25       13.36      2.12 o 
   4  -2  11        1.24        4.96      1.80 o 
   5  -2  11        1.91        5.18      1.69 o 
  -4  -1  11        1.79        1.60      0.74 o 
  -3  -1  11        2.82        3.21      0.72 o 
  -2  -1  11        0.57        0.68      0.55 o 
  -1  -1  11       41.15       37.69      1.80 o 
   0  -1  11        4.73        5.09      0.68 o 
   1  -1  11       29.34       28.13      1.05 o 
   2  -1  11      294.45      316.71      4.89 o 
   3  -1  11       47.50       42.97      3.11 o 
   4  -1  11        0.89        0.40      1.41 o 
   5  -1  11        0.01        0.71      1.55 o 
  -5   0  11        1.80        1.68      1.45 o 
  -4   0  11        7.73        9.62      1.19 o 
  -3   0  11        0.26       -0.04      0.62 o 
  -2   0  11        0.03        0.16      0.55 o 
  -1   0  11       42.76       41.28      1.24 o 
   0   0  11        0.74        0.37      0.36 o 
   1   0  11       26.22       28.59      1.34 o 
   2   0  11      230.24      223.22      2.89 o 
   3   0  11       17.96       19.17      2.22 o 
   4   0  11        2.24        2.46      1.51 o 
   5   0  11        1.04        3.21      1.53 o 
  -5   1  11        1.63        3.09      2.34 o 
  -4   1  11        0.93        0.08      0.88 o 
  -3   1  11        0.09        0.43      0.63 o 
  -2   1  11        1.48        0.63      0.59 o 
  -1   1  11        5.98        6.93      0.65 o 
   0   1  11       41.11       35.57      2.28 o 
   1   1  11       10.20       10.07      0.79 o 
   2   1  11        8.64       11.15      0.89 o 
   3   1  11       12.03       11.02      1.90 o 
   4   1  11        1.78        0.97      1.41 o 
   5   1  11        0.17        1.84      1.43 o 
  -4   2  11        0.12       -0.39      0.70 o 
  -3   2  11        8.76        7.90      0.87 o 
  -2   2  11        0.59       -0.79      0.91 o 
  -1   2  11        0.10       -0.30      0.43 o 
   0   2  11        2.95        4.01      0.54 o 
   1   2  11        5.29        4.71      0.62 o 
   2   2  11       10.89        9.77      0.71 o 
   3   2  11       10.98       12.95      1.86 o 
   4   2  11        9.18        7.40      1.86 o 
   5   2  11        0.02        0.40      1.41 o 
  -4   3  11        6.10        6.00      1.27 o 
  -3   3  11        1.15        1.12      0.69 o 
  -2   3  11        5.80        7.07      0.82 o 
  -1   3  11       19.94       20.43      0.95 o 
   0   3  11        0.10       -0.29      0.38 o 
   1   3  11        7.43        6.49      0.58 o 
   2   3  11        1.48        1.67      0.45 o 
   3   3  11       27.39       26.30      2.15 o 
   4   3  11      162.85      165.58      6.01 o 
   5   3  11        4.61        3.45      1.51 o 
  -4   4  11        7.01        9.31      1.03 o 
  -3   4  11        3.67        5.04      0.79 o 
  -2   4  11       20.68       26.62      1.65 o 
  -1   4  11       10.13        8.27      0.73 o 
   0   4  11        7.28        6.78      0.93 o 
   1   4  11       11.75       10.85      0.59 o 
   2   4  11        0.00       -0.20      0.35 o 
   3   4  11        0.78        0.81      0.56 o 
   4   4  11       40.84       44.63      3.25 o 
   5   4  11        0.13       -0.97      1.45 o 
  -4   5  11        3.75        3.01      0.87 o 
  -3   5  11        0.00        0.44      0.74 o 
  -2   5  11        2.29        3.34      1.19 o 
  -1   5  11       87.24       83.83      1.89 o 
   0   5  11       28.13       27.43      1.20 o 
   1   5  11       10.54        9.44      0.66 o 
   2   5  11       14.24       12.69      0.78 o 
   3   5  11        0.38        1.20      0.66 o 
   4   5  11        0.43        2.66      1.55 o 
   5   5  11        0.01        1.03      1.53 o 
  -4   6  11       20.08       26.26      2.82 o 
  -3   6  11        0.28       -0.36      0.80 o 
  -2   6  11        0.61        0.11      0.63 o 
  -1   6  11      104.90      104.05      2.89 o 
   0   6  11       20.83       15.52      1.07 o 
   1   6  11        4.03        4.31      0.57 o 
   2   6  11        1.88        1.62      0.46 o 
   3   6  11        0.02        1.25      0.75 o 
   4   6  11        0.01       -0.97      1.51 o 
   5   6  11        2.37        2.76      1.96 o 
  -4   7  11        3.25        1.43      2.36 o 
  -3   7  11       10.81       14.69      1.36 o 
  -2   7  11        9.02       13.81      1.35 o 
  -1   7  11       11.06       12.35      1.41 o 
   0   7  11        2.22        1.46      0.73 o 
   1   7  11        0.00       -0.47      0.47 o 
   2   7  11        0.00       -0.41      0.44 o 
   3   7  11        0.02        0.66      0.81 o 
   4   7  11        0.66       -0.85      1.71 o 
  -3   8  11        1.96        1.07      1.41 o 
  -2   8  11        0.22        0.18      0.91 o 
  -1   8  11        5.97        6.41      1.10 o 
   0   8  11        0.09       -0.23      0.71 o 
   1   8  11        0.01       -0.21      0.67 o 
   2   8  11        0.59       -0.37      0.70 o 
   3   8  11        0.04       -0.40      1.65 o 
   4   8  11        0.18       -0.06      1.78 o 
  -3   9  11        0.00       -1.43      1.92 o 
  -2   9  11        0.60       -0.28      1.66 o 
  -1   9  11        0.44        0.64      0.96 o 
   0   9  11       15.83       15.78      1.40 o 
   1   9  11       50.96       55.46      1.86 o 
   2   9  11        3.71        3.78      1.10 o 
   3   9  11        0.04       -0.79      1.84 o 
  -2  10  11        2.48        1.19      1.35 o 
  -1  10  11        0.35        1.25      1.98 o 
   0  10  11        2.01        1.26      1.09 o 
   1  10  11       39.67       44.04      1.77 o 
   2  10  11        1.00       -0.87      1.05 o 
   3  10  11        0.01        0.59      2.16 o 
  -1  11  11        5.34        9.41      1.44 o 
   0  11  11        0.04       -0.35      1.03 o 
   1  11  11        2.33        4.05      1.39 o 
   2  11  11        0.06        0.41      1.19 o 
   0  -9  12        3.28        6.31      2.42 o 
  -1  -8  12        2.83        5.79      2.38 o 
   0  -8  12        0.41        0.75      1.94 o 
  -2  -7  12        1.15        4.66      2.28 o 
  -1  -7  12        0.12       -1.26      1.26 o 
   0  -7  12        0.53       -0.80      1.12 o 
   1  -7  12        8.74       11.08      2.25 o 
   2  -7  12       33.19       42.07      3.97 o 
   3  -7  12        5.27        8.07      2.56 o 
  -3  -6  12        0.04       -0.26      0.94 o 
  -2  -6  12        0.18       -1.22      1.22 o 
  -1  -6  12        0.01       -1.08      1.08 o 
   0  -6  12        0.91        0.49      0.97 o 
   1  -6  12        3.57        2.02      1.26 o 
   2  -6  12        1.40        2.84      2.08 o 
   3  -6  12       18.52       25.93      3.33 o 
   4  -6  12        0.87       -0.93      2.12 o 
  -3  -5  12        1.24        0.77      0.87 o 
  -2  -5  12        8.61        8.67      1.14 o 
  -1  -5  12        0.23        2.76      1.30 o 
   0  -5  12        3.34        2.55      0.80 o 
   1  -5  12        0.83        1.39      1.13 o 
   2  -5  12        1.65        3.63      1.92 o 
   3  -5  12        9.40        8.45      2.44 o 
   4  -5  12        0.17       -1.88      1.88 o 
  -4  -4  12        0.26        0.46      0.67 o 
  -3  -4  12        2.33        3.36      0.91 o 
  -2  -4  12       12.19       13.00      1.22 o 
  -1  -4  12       13.33       13.64      0.96 o 
   0  -4  12       59.22       66.75      2.14 o 
   1  -4  12        0.02        0.01      0.57 o 
   2  -4  12        0.65       -0.52      1.53 o 
   3  -4  12        0.08        1.29      1.88 o 
   4  -4  12        0.25       -0.97      1.78 o 
  -4  -3  12        0.62        0.34      0.63 o 
  -3  -3  12        6.97        8.29      1.06 o 
  -2  -3  12        6.44        6.99      0.85 o 
  -1  -3  12        3.29        3.74      0.68 o 
   0  -3  12        0.96        0.77      0.66 o 
   1  -3  12        2.07        3.68      0.84 o 
   2  -3  12        1.48        1.17      2.97 o 
   3  -3  12        0.11       -1.49      1.51 o 
   4  -3  12       17.89       28.06      2.99 o 
   5  -3  12        1.12        0.63      1.84 o 
  -4  -2  12        1.85        2.13      0.63 o 
  -3  -2  12        3.41        2.67      0.91 o 
  -2  -2  12       14.04       16.53      1.13 o 
  -1  -2  12        1.18        0.46      0.55 o 
   0  -2  12        2.64        1.79      0.50 o 
   1  -2  12       20.74       22.66      1.16 o 
   2  -2  12        4.10        3.68      1.07 o 
   3  -2  12        2.32        2.66      1.74 o 
   4  -2  12        2.13        1.84      1.80 o 
   5  -2  12        3.00        2.56      1.84 o 
  -4  -1  12        0.60        0.24      0.75 o 
  -3  -1  12        2.21        2.44      0.87 o 
  -2  -1  12        9.56       11.31      0.96 o 
  -1  -1  12       57.56       46.49      1.45 o 
   0  -1  12       48.08       46.91      1.43 o 
   1  -1  12        5.83        2.16      0.63 o 
   2  -1  12        0.09       -0.88      0.88 o 
   3  -1  12       10.45       10.09      2.04 o 
   4  -1  12        0.07        0.06      1.47 o 
   5  -1  12        0.06        0.10      1.61 o 
  -4   0  12        0.25        0.48      0.79 o 
  -3   0  12        0.99       -0.19      0.68 o 
  -2   0  12        5.07        6.13      0.85 o 
  -1   0  12       45.16       39.55      1.31 o 
   0   0  12       33.67       23.95      0.95 o 
   1   0  12       19.11       18.75      2.23 o 
   2   0  12       52.86       53.91      1.73 o 
   3   0  12        6.68        3.45      1.71 o 
   4   0  12        2.11        0.75      1.63 o 
   5   0  12        0.07        1.82      1.76 o 
  -4   1  12        1.18        0.49      0.75 o 
  -3   1  12        7.50       11.00      1.19 o 
  -2   1  12        5.47        5.91      0.86 o 
  -1   1  12        0.11        0.45      0.51 o 
   0   1  12       47.45       39.39      1.66 o 
   1   1  12        2.38        4.45      0.96 o 
   2   1  12        9.28       10.22      1.61 o 
   3   1  12       64.89       65.97      3.85 o 
   4   1  12       10.10        7.67      1.98 o 
   5   1  12        0.28       -1.53      1.53 o 
  -4   2  12        1.59        0.38      0.99 o 
  -3   2  12        2.57        1.50      1.08 o 
  -2   2  12        0.03        1.03      0.65 o 
  -1   2  12        0.76        0.21      0.54 o 
   0   2  12       28.23       33.04      1.30 o 
   1   2  12        0.00        0.92      0.66 o 
   2   2  12        3.28        5.10      0.62 o 
   3   2  12       97.31      101.68      4.72 o 
   4   2  12        2.09        2.91      1.84 o 
   5   2  12        0.10       -1.51      1.51 o 
  -4   3  12        3.09        4.71      0.96 o 
  -3   3  12        2.51        2.05      0.74 o 
  -2   3  12        1.59        1.46      0.69 o 
  -1   3  12        4.60        3.17      0.62 o 
   0   3  12        0.99        1.27      0.61 o 
   1   3  12       52.81       50.85      1.99 o 
   2   3  12       13.56       13.57      0.91 o 
   3   3  12        1.10        3.57      1.53 o 
   4   3  12        2.08        2.36      1.57 o 
   5   3  12        0.06       -1.31      1.67 o 
  -4   4  12        0.42        0.02      0.85 o 
  -3   4  12        0.03       -0.08      0.80 o 
  -2   4  12        0.46        0.09      0.66 o 
  -1   4  12        5.86        6.49      1.00 o 
   0   4  12        0.00       -0.52      0.52 o 
   1   4  12        3.07        2.68      0.50 o 
   2   4  12        0.65        0.70      0.48 o 
   3   4  12        8.51        7.14      1.80 o 
   4   4  12        0.01        2.46      1.71 o 
   5   4  12        0.99       -0.38      1.57 o 
  -4   5  12        8.19        9.87      2.52 o 
  -3   5  12        4.74        5.20      1.02 o 
  -2   5  12        1.16        1.06      0.86 o 
  -1   5  12       15.28       19.03      1.39 o 
   0   5  12       13.92       13.69      0.99 o 
   1   5  12        0.69        1.16      0.48 o 
   2   5  12        4.16        5.03      0.65 o 
   3   5  12        0.43        0.50      1.43 o 
   4   5  12       11.84       14.24      2.28 o 
   5   5  12       21.30       17.83      2.58 o 
  -3   6  12        9.86       12.46      1.29 o 
  -2   6  12        1.31        1.81      0.96 o 
  -1   6  12        6.86        9.37      1.18 o 
   0   6  12        1.91        1.58      0.73 o 
   1   6  12        1.49        0.96      0.50 o 
   2   6  12        1.05        0.48      0.49 o 
   3   6  12        0.00       -1.47      1.47 o 
   4   6  12        0.46        0.24      1.65 o 
  -3   7  12        2.25        6.38      2.46 o 
  -2   7  12        0.41        1.60      1.81 o 
  -1   7  12        0.00       -0.25      1.31 o 
   0   7  12       17.69       17.13      1.16 o 
   1   7  12        4.57        3.97      0.87 o 
   2   7  12        2.33        1.39      0.56 o 
   3   7  12        8.22        9.08      2.24 o 
   4   7  12        0.00        0.12      1.90 o 
  -3   8  12       14.57       17.33      3.29 o 
  -2   8  12        0.26       -0.16      0.98 o 
  -1   8  12        0.11       -0.83      0.94 o 
   0   8  12       27.25       23.50      1.61 o 
   1   8  12        3.50        1.66      0.75 o 
   2   8  12        0.69        0.53      1.23 o 
   3   8  12        0.00        0.77      1.74 o 
   4   8  12        0.02        1.98      2.08 o 
  -2   9  12        8.16        8.52      1.75 o 
  -1   9  12        5.29        8.30      1.46 o 
   0   9  12        8.11        7.14      1.25 o 
   1   9  12        0.18       -0.72      0.76 o 
   2   9  12        0.04       -0.85      0.94 o 
   3   9  12        0.00       -1.82      1.84 o 
  -1  10  12        0.54        1.12      1.55 o 
   0  10  12        1.25        1.92      1.42 o 
   1  10  12        0.22        1.66      0.96 o 
   2  10  12        0.05       -0.78      1.06 o 
   0  -8  13        0.03       -0.93      1.84 o 
  -1  -7  13        4.63        2.60      1.62 o 
   0  -7  13        0.94       -1.13      1.28 o 
   1  -7  13        8.17        9.54      2.82 o 
   2  -7  13        8.14       11.04      2.97 o 
  -2  -6  13        0.44        0.14      1.66 o 
  -1  -6  13        1.46        1.58      1.46 o 
   0  -6  13        6.65        9.32      1.99 o 
   1  -6  13        2.98        4.89      2.63 o 
   2  -6  13        0.07       -0.54      2.02 o 
   3  -6  13        0.18        4.08      2.38 o 
  -3  -5  13        0.01        0.33      1.22 o 
  -2  -5  13        0.14       -1.15      1.15 o 
  -1  -5  13        3.56        3.78      1.38 o 
   0  -5  13        4.93        4.69      1.46 o 
   1  -5  13        0.80       -0.52      1.33 o 
   2  -5  13       14.29       18.40      2.91 o 
   3  -5  13       24.83       29.31      3.59 o 
   4  -5  13        6.22        7.79      2.60 o 
  -3  -4  13       10.57       13.87      1.74 o 
  -2  -4  13        0.22       -0.06      0.84 o 
  -1  -4  13        0.13       -0.09      0.76 o 
   0  -4  13        0.09        0.08      0.69 o 
   1  -4  13        0.90       -0.47      1.06 o 
   2  -4  13        2.06        0.69      1.78 o 
   3  -4  13       10.38       12.02      2.64 o 
   4  -4  13        6.33        8.80      2.70 o 
  -3  -3  13        2.06        1.57      0.88 o 
  -2  -3  13        1.07        0.78      0.82 o 
  -1  -3  13        6.45        5.86      0.78 o 
   0  -3  13        0.07       -0.28      0.70 o 
   1  -3  13       14.07       17.28      1.73 o 
   2  -3  13        1.43        1.39      1.86 o 
   3  -3  13        4.36        5.89      2.22 o 
   4  -3  13       13.42       18.98      2.93 o 
  -3  -2  13        0.03       -0.23      0.68 o 
  -2  -2  13        3.38        4.40      0.94 o 
  -1  -2  13       16.92       18.51      1.03 o 
   0  -2  13        3.36        2.45      0.76 o 
   1  -2  13       21.93       27.85      1.93 o 
   2  -2  13        0.02        2.06      1.65 o 
   3  -2  13        1.34        2.70      1.88 o 
   4  -2  13        0.00       -0.42      1.78 o 
  -4  -1  13        0.77       -0.20      0.87 o 
  -3  -1  13        0.04        0.42      0.75 o 
  -2  -1  13        7.57        6.72      0.91 o 
  -1  -1  13        3.26        2.62      0.59 o 
   0  -1  13        6.73        6.73      0.91 o 
   1  -1  13       12.98       10.95      1.10 o 
   2  -1  13        0.84        1.90      1.11 o 
   3  -1  13        2.94        2.89      1.69 o 
   4  -1  13        0.53       -0.42      1.74 o 
   5  -1  13       13.13       24.80      3.11 o 
  -4   0  13        2.69        2.94      1.04 o 
  -3   0  13        3.23        2.60      0.95 o 
  -2   0  13       12.40       13.57      1.35 o 
  -1   0  13       24.77       26.57      1.57 o 
   0   0  13        1.10        0.58      0.53 o 
   1   0  13        0.04       -0.47      0.89 o 
   2   0  13        0.57        2.11      1.01 o 
   3   0  13        4.22        3.93      1.84 o 
   4   0  13        0.61        0.42      1.69 o 
   5   0  13        0.04        0.24      1.88 o 
  -4   1  13        0.17        1.04      1.96 o 
  -3   1  13        3.06        3.90      1.03 o 
  -2   1  13        4.07        3.90      1.05 o 
  -1   1  13        9.90       11.49      1.39 o 
   0   1  13       39.42       35.87      1.72 o 
   1   1  13       27.83       28.92      1.86 o 
   2   1  13        8.92        7.93      1.19 o 
   3   1  13        5.92        6.48      1.90 o 
   4   1  13        3.24        5.93      2.00 o 
   5   1  13        0.22       -0.20      1.82 o 
  -4   2  13        0.00        1.13      0.94 o 
  -3   2  13        1.23        1.40      0.89 o 
  -2   2  13        0.68       -0.83      0.83 o 
  -1   2  13        3.98        5.24      1.00 o 
   0   2  13       60.21       58.33      1.96 o 
   1   2  13       17.76       15.48      1.18 o 
   2   2  13        3.68        4.58      1.08 o 
   3   2  13       20.88       23.81      2.70 o 
   4   2  13        0.65       -0.06      1.63 o 
   5   2  13        0.21       -1.69      1.69 o 
  -4   3  13        0.19       -0.25      0.99 o 
  -3   3  13        1.23        3.40      0.97 o 
  -2   3  13        9.20        8.26      1.22 o 
  -1   3  13        2.37        2.90      0.94 o 
   0   3  13        0.51       -0.54      0.57 o 
   1   3  13       20.80       19.27      1.41 o 
   2   3  13        0.07        1.45      1.43 o 
   3   3  13        0.03        1.27      1.59 o 
   4   3  13        8.92        4.14      1.90 o 
   5   3  13        0.95        1.74      2.02 o 
  -3   4  13        0.64        0.44      0.87 o 
  -2   4  13        0.02        0.75      1.19 o 
  -1   4  13        0.12        1.16      0.86 o 
   0   4  13        3.35        3.22      0.74 o 
   1   4  13       22.84       24.80      1.01 o 
   2   4  13        0.03       -0.33      0.50 o 
   3   4  13        0.38        0.10      1.47 o 
   4   4  13       18.06       16.22      2.46 o 
  -3   5  13        1.79        1.03      0.92 o 
  -2   5  13        1.68        0.82      1.20 o 
  -1   5  13        0.93        0.39      0.77 o 
   0   5  13        2.64        2.25      0.74 o 
   1   5  13        0.22        0.61      0.51 o 
   2   5  13       23.18       24.84      1.28 o 
   3   5  13        5.40        7.02      2.06 o 
   4   5  13        4.03        4.80      2.12 o 
  -3   6  13        0.89        1.27      2.32 o 
  -2   6  13        0.06        0.32      0.95 o 
  -1   6  13        0.23        0.09      1.04 o 
   0   6  13        3.93        3.00      0.84 o 
   1   6  13        0.13        0.06      0.49 o 
   2   6  13        9.31        9.09      0.95 o 
   3   6  13        0.17        1.53      1.76 o 
   4   6  13        1.28        1.25      1.94 o 
  -3   7  13        6.07        4.28      2.48 o 
  -2   7  13        1.09        1.47      1.04 o 
  -1   7  13        0.08       -0.40      1.76 o 
   0   7  13       10.26       13.85      1.36 o 
   1   7  13        4.72        4.69      0.84 o 
   2   7  13        0.08       -0.06      0.89 o 
   3   7  13        1.28        2.62      1.94 o 
   4   7  13        0.51        0.87      2.04 o 
  -2   8  13        5.90        5.34      1.66 o 
  -1   8  13        0.05        0.19      1.03 o 
   0   8  13        0.32        0.71      0.94 o 
   1   8  13        0.60       -0.33      0.78 o 
   2   8  13        0.03        0.72      1.04 o 
   3   8  13        0.08       -1.19      1.80 o 
  -1   9  13        0.34        0.79      1.59 o 
   0   9  13        0.42        0.82      1.37 o 
   1   9  13        1.98        2.22      0.97 o 
   2   9  13        0.65        0.77      1.81 o 
   0  10  13        0.25       -0.99      1.03 o 
   1  10  13        3.84        2.08      1.39 o 
   0  -7  14        3.28        1.24      1.55 o 
   1  -7  14        0.27        1.55      2.34 o 
  -1  -6  14        3.34        3.89      1.70 o 
   0  -6  14        2.22        7.28      1.76 o 
   1  -6  14        0.09       -0.48      2.02 o 
   2  -6  14        0.78        2.46      2.46 o 
  -2  -5  14        1.34       -0.07      1.56 o 
  -1  -5  14        0.25        0.75      1.40 o 
   0  -5  14        3.03        0.63      3.21 o 
   1  -5  14        0.03        1.96      2.08 o 
   2  -5  14        4.55        8.29      2.58 o 
   3  -5  14        3.97        6.50      2.74 o 
  -2  -4  14        0.23        0.23      1.40 o 
  -1  -4  14        2.68        1.11      1.42 o 
   0  -4  14       10.39       14.59      1.85 o 
   1  -4  14        7.88        7.51      1.60 o 
   2  -4  14        7.21        8.31      2.48 o 
   3  -4  14        6.89        6.76      2.48 o 
  -3  -3  14        1.22        1.47      1.24 o 
  -2  -3  14        2.22        3.53      1.03 o 
  -1  -3  14        0.55        0.08      1.19 o 
   0  -3  14        0.98        1.16      1.24 o 
   1  -3  14       15.23       23.58      4.01 o 
   2  -3  14        0.11       -1.74      1.74 o 
   3  -3  14       11.06       18.68      3.09 o 
   4  -3  14        7.26       13.86      3.03 o 
  -3  -2  14        0.00        0.66      1.20 o 
  -2  -2  14       14.10       12.65      1.66 o 
  -1  -2  14        0.43       -1.27      1.37 o 
   0  -2  14        0.05       -0.01      0.68 o 
   1  -2  14        1.43        0.92      1.15 o 
   2  -2  14        0.07       -0.97      1.82 o 
   3  -2  14        0.57       -0.12      1.86 o 
   4  -2  14       12.83       21.61      3.23 o 
  -3  -1  14        0.30       -1.34      1.34 o 
  -2  -1  14       11.98       12.13      1.40 o 
  -1  -1  14        0.86        3.24      2.33 o 
   0  -1  14        0.58       -0.36      0.71 o 
   1  -1  14        0.91        0.89      1.11 o 
   2  -1  14        9.52       10.69      2.38 o 
   3  -1  14        0.72        0.00      1.82 o 
   4  -1  14        1.25        2.82      2.22 o 
  -3   0  14        2.08        3.39      1.52 o 
  -2   0  14        0.37        0.26      1.00 o 
  -1   0  14        0.76        0.80      0.65 o 
   0   0  14       10.54       10.38      1.56 o 
   1   0  14        0.04        0.08      1.39 o 
   2   0  14        0.28       -0.06      1.71 o 
   3   0  14        0.02        0.38      1.84 o 
   4   0  14        1.51        3.69      2.02 o 
  -3   1  14        0.09       -0.24      1.48 o 
  -2   1  14        0.87        0.59      0.97 o 
  -1   1  14        3.53        4.17      1.05 o 
   0   1  14        0.00        0.66      0.80 o 
   1   1  14        3.64        4.52      1.24 o 
   2   1  14       10.96       11.44      2.20 o 
   3   1  14        0.03       -1.27      1.67 o 
   4   1  14        0.65       -1.59      1.59 o 
  -3   2  14        4.11        6.92      2.42 o 
  -2   2  14        1.61        0.61      1.02 o 
  -1   2  14       12.50       10.70      1.25 o 
   0   2  14       26.67       27.06      1.74 o 
   1   2  14        0.00        1.34      0.80 o 
   2   2  14        0.11        0.63      1.57 o 
   3   2  14        0.01       -0.61      1.65 o 
   4   2  14        1.41       -1.13      1.80 o 
  -3   3  14        1.92        1.90      2.08 o 
  -2   3  14        6.04        6.96      1.26 o 
  -1   3  14        4.87        6.13      1.12 o 
   0   3  14        1.17        1.10      0.73 o 
   1   3  14       17.25       14.12      1.24 o 
   2   3  14        3.81        4.36      1.98 o 
   3   3  14        1.62        2.40      1.92 o 
   4   3  14        3.23        5.10      2.18 o 
  -3   4  14        0.00       -1.45      1.96 o 
  -2   4  14        3.59        5.02      1.19 o 
  -1   4  14        0.03        0.73      0.88 o 
   0   4  14        2.68        2.32      0.76 o 
   1   4  14       31.15       29.54      1.30 o 
   2   4  14        5.38        4.26      1.88 o 
   3   4  14        0.04       -0.16      1.53 o 
   4   4  14        1.66        2.14      1.94 o 
  -3   5  14        0.00       -1.98      1.98 o 
  -2   5  14        0.35       -1.05      1.05 o 
  -1   5  14        3.39        3.19      1.06 o 
   0   5  14        0.18       -0.26      0.83 o 
   1   5  14        3.34        1.85      0.59 o 
   2   5  14        3.18        3.13      1.09 o 
   3   5  14        0.53        0.20      1.71 o 
   4   5  14        0.84        1.53      1.92 o 
  -2   6  14        0.31       -0.69      0.97 o 
  -1   6  14        1.19        1.82      1.10 o 
   0   6  14        0.33       -0.09      0.87 o 
   1   6  14        2.21        0.71      0.75 o 
   2   6  14       11.88       13.41      1.51 o 
   3   6  14        0.05        0.59      1.96 o 
  -2   7  14        0.17       -1.28      1.36 o 
  -1   7  14        0.07        0.42      1.03 o 
   0   7  14        0.01       -0.53      0.90 o 
   1   7  14        0.80        0.92      0.87 o 
   2   7  14        0.22       -1.21      1.76 o 
   3   7  14        4.48        7.79      2.34 o 
  -1   8  14        0.04       -0.05      1.02 o 
   0   8  14        0.13        0.07      1.00 o 
   1   8  14        0.68        0.35      0.89 o 
   2   8  14        0.00       -1.02      1.02 o 
   0   9  14        0.03        0.57      1.08 o 
   1   9  14        2.83        2.88      2.39 o 
  -1  -5  15        1.38        1.91      1.65 o 
   0  -5  15       11.66       12.53      2.02 o 
   1  -5  15        3.21        1.59      2.16 o 
   2  -5  15        6.45        7.20      2.74 o 
  -1  -4  15        0.00        1.19      1.54 o 
   0  -4  15       12.89       16.68      3.66 o 
   1  -4  15        5.92        3.91      2.40 o 
   2  -4  15        0.06       -1.82      1.82 o 
  -2  -3  15        0.17        0.52      1.49 o 
  -1  -3  15        1.85        2.13      1.67 o 
   0  -3  15        0.08        0.96      1.34 o 
   1  -3  15        0.42       -1.67      1.67 o 
   2  -3  15        0.59       -0.95      1.94 o 
   3  -3  15        0.30       -1.33      2.18 o 
  -2  -2  15        0.09       -0.80      1.51 o 
  -1  -2  15        1.17       -0.98      1.45 o 
   0  -2  15        2.17        3.29      1.40 o 
   1  -2  15       12.87       16.87      1.93 o 
   2  -2  15        5.48        2.50      2.14 o 
   3  -2  15        4.86        5.25      2.48 o 
  -2  -1  15        2.49        4.73      1.64 o 
  -1  -1  15        6.57        5.98      1.56 o 
   0  -1  15        4.21        6.37      1.47 o 
   1  -1  15        1.72        3.33      1.30 o 
   2  -1  15       15.45       22.48      3.09 o 
   3  -1  15        0.00        0.02      1.96 o 
  -2   0  15        0.38       -0.55      1.06 o 
  -1   0  15        6.45        4.20      1.44 o 
   0   0  15        0.59        2.00      1.27 o 
   1   0  15        0.25       -1.06      1.29 o 
   2   0  15        7.30        8.15      2.40 o 
   3   0  15        0.29        3.41      2.12 o 
   4   0  15        0.51        1.31      2.14 o 
  -3   1  15        3.08        1.11      2.32 o 
  -2   1  15        0.22        0.53      1.04 o 
  -1   1  15       24.76       26.11      1.75 o 
   0   1  15        1.27        1.28      0.95 o 
   1   1  15        0.18        0.28      1.14 o 
   2   1  15        0.72        1.31      1.78 o 
   3   1  15        2.34        1.17      1.96 o 
   4   1  15        0.08        0.32      2.16 o 
  -2   2  15        3.05        4.12      1.21 o 
  -1   2  15        2.40        0.76      0.97 o 
   0   2  15        0.01       -0.65      0.86 o 
   1   2  15        2.32        3.01      1.42 o 
   2   2  15        0.06        1.29      1.86 o 
   3   2  15        1.51        2.58      1.96 o 
   4   2  15        0.28       -0.54      1.94 o 
  -2   3  15        0.40        1.63      1.14 o 
  -1   3  15        1.41        2.00      1.39 o 
   0   3  15        1.67        1.25      1.45 o 
   1   3  15        1.49        3.08      0.96 o 
   2   3  15        0.15       -0.40      1.88 o 
   3   3  15        1.16       -0.77      1.71 o 
   4   3  15        0.26       -0.81      1.94 o 
  -2   4  15        2.56        1.03      1.47 o 
  -1   4  15        0.13       -0.49      0.89 o 
   0   4  15        3.30        3.61      1.09 o 
   1   4  15       12.06       13.36      1.35 o 
   2   4  15        0.55       -1.65      1.67 o 
   3   4  15        0.04        1.76      2.04 o 
  -2   5  15        3.91        4.72      1.73 o 
  -1   5  15        5.68        7.19      1.30 o 
   0   5  15        3.13        4.00      1.09 o 
   1   5  15        1.13        1.43      0.87 o 
   2   5  15        4.29        4.70      1.38 o 
   3   5  15        0.06        0.32      1.82 o 
  -1   6  15        3.98        5.23      1.31 o 
   0   6  15        0.41        0.26      0.99 o 
   1   6  15        1.03        1.31      0.90 o 
   2   6  15        7.38        7.81      2.40 o 
   3   6  15        0.69        0.69      2.12 o 
  -1   7  15        0.00       -0.54      1.47 o 
   0   7  15        0.13       -0.84      1.00 o 
   1   7  15        0.00        0.29      0.92 o 
   2   7  15        3.15        0.44      2.10 o 
   0   8  15        1.01       -0.30      1.49 o 
   1   8  15        0.17       -0.51      1.71 o 
   0  -4  16        0.07       -0.29      1.56 o 
   1  -4  16        1.44       -2.08      2.08 o 
  -1  -3  16        0.79       -0.69      1.57 o 
   0  -3  16        3.50        8.30      1.91 o 
   1  -3  16       10.46       12.97      3.01 o 
   2  -3  16        1.40        0.54      2.26 o 
  -1  -2  16        1.14       -0.11      1.48 o 
   0  -2  16        0.41        1.08      1.37 o 
   1  -2  16       14.82       17.13      3.07 o 
   2  -2  16        6.19        6.31      2.74 o 
  -1  -1  16        1.22        0.24      1.46 o 
   0  -1  16        0.56       -0.20      1.71 o 
   1  -1  16        1.99        1.51      2.10 o 
   2  -1  16        0.05        1.55      2.30 o 
   3  -1  16        0.41       -2.08      2.08 o 
  -2   0  16        0.28       -1.25      1.44 o 
  -1   0  16        2.39        5.55      1.74 o 
   0   0  16        0.81        2.20      1.36 o 
   1   0  16        0.24        0.34      1.88 o 
   2   0  16        6.11        2.99      2.32 o 
   3   0  16        2.00       -0.06      2.20 o 
  -2   1  16        0.90        2.01      1.61 o 
  -1   1  16        2.41        5.30      1.24 o 
   0   1  16        6.00        6.46      1.56 o 
   1   1  16        4.21        3.29      2.12 o 
   2   1  16        6.54        6.13      2.36 o 
   3   1  16        8.23       14.41      2.95 o 
  -2   2  16        0.51       -0.02      1.53 o 
  -1   2  16        0.98        1.87      1.07 o 
   0   2  16        0.53        0.64      0.99 o 
   1   2  16        0.84        0.32      1.88 o 
   2   2  16        0.02        0.36      1.82 o 
   3   2  16        5.69        4.98      2.40 o 
  -2   3  16        2.24        1.57      2.18 o 
  -1   3  16        0.57       -0.97      0.97 o 
   0   3  16       18.79       18.80      1.63 o 
   1   3  16        1.56        9.93      2.46 o 
   2   3  16        0.03       -0.40      1.96 o 
   3   3  16        0.00       -0.30      1.82 o 
  -1   4  16        1.55        2.36      1.12 o 
   0   4  16        4.30        4.56      1.27 o 
   1   4  16        0.15        0.65      1.35 o 
   2   4  16        0.16        1.78      2.24 o 
   3   4  16        0.13        0.56      2.26 o 
  -1   5  16        1.33        0.32      1.48 o 
   0   5  16        0.39       -0.09      1.04 o 
   1   5  16        0.85        2.52      1.28 o 
   2   5  16        1.41        1.76      2.00 o 
   0   6  16        0.00        0.61      1.11 o 
   1   6  16        0.06       -0.34      0.92 o 
   0  -1  17        0.00       -0.05      1.53 o 
   1  -1  17        2.95        6.90      2.66 o 
   0   0  17        1.26        0.41      1.48 o 
   1   0  17        1.58        0.02      2.10 o 
   2   0  17        6.32        8.49      2.76 o 
   0   1  17        2.78        4.90      4.02 o 
   1   1  17        0.01       -2.02      2.02 o 
   2   1  17        2.34        6.58      2.48 o 
   0   2  17        8.57       18.00      2.16 o 
   1   2  17        0.02        0.00      2.06 o 
   2   2  17        0.00       -0.63      2.06 o 
   0   3  17        0.38        1.94      1.51 o 
   1   3  17        2.02        4.30      2.46 o 
   1   4  17        0.14       -0.41      1.18 o 
                                                 
